# Supplementary material for: Targeted Sanger sequencing to recover key mutations in SARS-CoV-2 variant genome assemblies produced by next-generation sequencing
Source: Microb Genom. 2022 Mar 16;8(3):000774. doi: 10.1099/mgen.0.000774 (PMC9176282; doi:10.1099/mgen.0.000774)
Supplement: Supplementary material 1 [file mgen-8-0774-s001.xlsx]

## Sheet: Table S1
Sample ID	S Ct	N Ct	Orf1ab Ct	Sample mean Ct	Sanger result	K417N	E484K	N501Y	Additional mutations
K008511	33.5674	32.0472	32.3852	32.6666	Gap in sequence	Present	Present	Present
K008494	Undetermined	Undetermined	Undetermined	NA	Low coverage	No coverage	Present	Present
K008331	19.6055	18.9449	18.9259	19.1588	Low coverage	No coverage	Present	Present
K008510	37.6458	35.6105	34.9611	36.0725	Low coverage	No coverage	Present	Present
K008515	29.3137	28.9043	29.2418	29.1533	Low coverage	Present	Present	No coverage
K008809*	14.5556	16.1439	14.059	14.9195	Fail	NA	NA	NA
K008196	20.6487	23.1567	19.6207	21.142	Fail	NA	NA	NA
K008198	25.7292	25.2878	25.5355	25.5175	Fail	NA	NA	NA
K008496	33.5849	36.0577	33.3599	34.3342	Fail	NA	NA	NA
K008498	32.3767	32.0014	32.2148	32.1977	Fail	NA	NA	NA
K008504	35.308	31.8111	33.4126	33.5105	Fail	NA	NA	NA
K008505	31.8464	32.8353	31.0458	31.9092	Fail	NA	NA	NA
K008508	23.3239	29.5459	21.8915	24.9204	Fail	NA	NA	NA
K008512	34.5907	31.8499	32.2402	32.8936	Fail	NA	NA	NA
K008517	33.6156	33.1024	34.4017	33.7066	Fail	NA	NA	NA
K008518	35.1541	33.2396	35.6135	34.6691	Fail	NA	NA	NA
K008520	32.3675	34.8845	31.5439	32.932	Fail	NA	NA	NA
K008466	34.4493	34.3242	33.0781	33.9505	Fail	NA	NA	NA
K008286	32.9266	32.9574	32.2169	32.7003	Fail	NA	NA	NA
K008300	31.4726	31.1121	30.8004	31.1283	Fail	NA	NA	NA
K008316	27.31	27.25	26.97	27.1767	Fail	NA	NA	NA
K008317	36.35	34.6	35.04	35.33	Fail	NA	NA	NA
K008318	31.97	31.47	31.46	31.6333	Fail	NA	NA	NA
K008319	39.28	35.71	36.07	37.02	Fail	NA	NA	NA
K008320	22.09	22.07	21.87	22.01	Fail	NA	NA	NA
K008328	35.2582	33.652	33.6469	34.1857	Fail	NA	NA	NA
K008330	32.5871	31.2655	32.419	32.0905	Fail	NA	NA	NA
K008348	29.6908	29.3186	29.7015	29.5703	Fail	NA	NA	NA
K008351	38.8877	36.1744	37.1839	37.4153	Fail	NA	NA	NA
K008354	33.7017	33.9829	33.6184	33.7677	Fail	NA	NA	NA
K008355	35.5481	35.2003	36.5758	35.7748	Fail	NA	NA	NA
K008364	32.5837	31.2749	31.1002	31.6529	Fail	NA	NA	NA
K008778	39.2917	36.4989	38.5518	38.1141	Fail	NA	NA	NA
K008789	34.0928	35.2521	35.1479	34.8309	Fail	NA	NA	NA
K008792	29.7875	29.9248	30.2921	30.0015	Fail	NA	NA	NA
K008795	25.3107	28.1149	26.0778	26.5012	Fail	NA	NA	NA
K008814	24.2078	22.328	23.6879	23.4079	Fail	NA	NA	NA
K008820	28.904	26.9805	28.6186	28.1677	Fail	NA	NA	NA
K008473	Undetermined	Undetermined	Undetermined	NA	Fail	NA	NA	NA
K008481	Undetermined	Undetermined	Undetermined	NA	Fail	NA	NA	NA
K008816	Undetermined	Undetermined	Undetermined	NA	Fail	NA	NA	NA
K008818	Undetermined	Undetermined	Undetermined	NA	Fail	NA	NA	NA
K008482	Undetermined	Undetermined	Undetermined	NA	Fail	NA	NA	NA
K008490	Undetermined	Undetermined	Undetermined	NA	Fail	NA	NA	NA
K008812	Undetermined	Undetermined	Undetermined	NA	Fail	NA	NA	NA
K008796	Undetermined	Undetermined	Undetermined	NA	Fail	NA	NA	NA
K008791	Undetermined	Undetermined	Undetermined	NA	Fail	NA	NA	NA
K008793	Undetermined	Undetermined	Undetermined	NA	Fail	NA	NA	NA
K008806	Undetermined	Undetermined	Undetermined	NA	Fail	NA	NA	NA
K008786	Undetermined	Undetermined	Undetermined	NA	Fail	NA	NA	NA
K008787	Undetermined	Undetermined	Undetermined	NA	Fail	NA	NA	NA
K008090	Undetermined	Undetermined	Undetermined	NA	Fail	NA	NA	NA
K008091	Undetermined	Undetermined	Undetermined	NA	Fail	NA	NA	NA
K008094	Undetermined	Undetermined	Undetermined	NA	Fail	NA	NA	NA
K008095	Undetermined	Undetermined	Undetermined	NA	Fail	NA	NA	NA
K008096	Undetermined	Undetermined	Undetermined	NA	Fail	NA	NA	NA
K008099	Undetermined	Undetermined	Undetermined	NA	Fail	NA	NA	NA
K008104	Undetermined	Undetermined	Undetermined	NA	Fail	NA	NA	NA
K008105	Undetermined	Undetermined	Undetermined	NA	Fail	NA	NA	NA
K008521	Undetermined	Undetermined	Undetermined	NA	Fail	NA	NA	NA
K008507	Undetermined	Undetermined	Undetermined	NA	Fail	NA	NA	NA
K008451	Undetermined	Undetermined	Undetermined	NA	Fail	NA	NA	NA
K008804	Undetermined	34.9752	Undetermined	34.9752	Fail	NA	NA	NA
K008305	Undetermined	34.8714	Undetermined	34.8714	Fail	NA	NA	NA
K008485	39.0957	Undetermined	Undetermined	39.0957	Fail	NA	NA	NA
K008495	Undetermined	37.9447	34.1233	36.034	Fail	NA	NA	NA
K008447	Undetermined	38.7824	38.6958	38.7391	Fail	NA	NA	NA
K008566	33	32	Undetermined	32.5	Fail	NA	NA	NA
K008106	Undetermined	32.7267	35.4931	34.1099	Fail	NA	NA	NA
K008514	31.3607	30.7127	31.5153	31.1962	Pass	Present	Present	Present
K008188	22.3554	22.2326	22.319	22.3023	Pass	Present	Present	Present
K008192	26.7816	26.7645	26.6205	26.7222	Pass	Present	Present	Present
K008194	24.0797	23.9648	24.1046	24.0497	Pass	Present	Present	Present
K008209	26.2047	25.9328	26.0929	26.0768	Pass	Present	Present	Present
K008218	26.9528	26.9624	26.9276	26.9476	Pass	Present	Present	Present
K008223	25.0124	24.3261	24.8063	24.7149	Pass	Present	Present	Present
K008224	24.3598	23.8407	24.2835	24.1613	Pass	Present	Present	Present
K008225	24.5656	24.618	24.4519	24.5451	Pass	Present	Present	Present
K008226	22.4772	22.4122	22.4689	22.4528	Pass	Present	Present	Present
K008227	25.5692	25.4974	25.4836	25.5167	Pass	Present	Present	Present
K008231	23.924	24.0071	24.1987	24.0433	Pass	Present	Present	Present
K008235	27.0619	26.6868	26.8627	26.8705	Pass	Present	Present	Present
K008236	27.1755	27.0586	27.1818	27.1386	Pass	Present	Present	Present
K008239	28.717	28.3395	29.0274	28.6946	Pass	Present	Present	Present
K008240	20.9526	21.7201	21.505	21.3926	Pass	Present	Present	Present
K008243	24.5347	24.5568	24.9823	24.6913	Pass	Present	Present	Present
K008245	22.7643	23.045	22.8956	22.9016	Pass	Present	Present	Present
K008249	25.5298	25.3796	25.5762	25.4952	Pass	Present	Present	Present
K008251	24.9364	25.1268	24.9985	25.0206	Pass	Present	Present	Present
K008254	Undetermined	Undetermined	Undetermined	NA	Pass	Present	Present	Present
K008260	26.3854	25.987	26.2683	26.2135	Pass	Present	Present	Present
K008268	27.0796	26.8042	26.6428	26.8422	Pass	Present	Present	Present
K008270	25.6737	25.4891	25.5068	25.5565	Pass	Present	Present	Present
K008273	24.6156	24.5873	24.6109	24.6046	Pass	Present	Present	Present
K008275	26.506	26.4958	26.4347	26.4788	Pass	Present	Present	Present
K008483	30.9376	31.4096	30.9171	31.0881	Pass	Absent	Absent	Absent
K008484	35.5146	33.2511	33.6383	34.1347	Pass	Absent	Absent	Absent
K008493	27.3501	28.4065	27.6795	27.8121	Pass	Absent	Absent	Absent
K008497	31.5439	31.1172	30.8776	31.1796	Pass	Absent	Absent	Absent
K008500	29.8897	30.2557	29.5151	29.8868	Pass	Absent	Absent	Absent
K008502	29.8208	29.9954	30.0595	29.9586	Pass	Absent	Absent	Absent
K008506	32.5787	32.2218	32.9175	32.5727	Pass	Absent	Absent	Absent
K008509	31.9324	31.5853	32.2872	31.935	Pass	Present	Present	Present
K008516	33.7994	33.8527	33.9107	33.8542	Pass	Present	Present	Present
K008519	14.9103	12.4209	14.223	13.8514	Pass	Present	Present	Present
K008523	33.1212	31.3523	32.2634	32.2456	Pass	Present	Present	N501N/Y
K008375	24.47	25.3665	24.8792	24.9052	Pass	Present	Present	Present
K008376	25.9956	26.8354	26.542	26.4577	Pass	Present	Present	Present
K008377	27.6449	27.8294	27.5521	27.6755	Pass	Present	Present	Present
K008379	18.6733	19.4427	18.9007	19.0055	Pass	Present	Present	Present
K008380	19.4526	20.2974	19.3334	19.6945	Pass	Present	Present	Present
K008381	18.1209	18.1293	17.7714	18.0072	Pass	Present	Present	Present
K008382	17.841	18.4955	17.7892	18.0419	Pass	Present	Present	Present
K008434	16.6964	16.8759	15.8003	16.4575	Pass	Present	Present	Present
K008435	31.8585	31.3962	30.9568	31.4038	Pass	Present	Present	Present
K008436	15.7813	16.4199	15.1207	15.774	Pass	Present	Present	Present
K008437	31.6879	31.5211	30.3085	31.1725	Pass	Present	Present	Present
K008438	28.2059	28.3311	27.3262	27.9544	Pass	Present	Present	Present
K008439	27.6452	27.7827	27.0843	27.504	Pass	Present	Present	Present
K008440	19.2171	19.3978	17.8215	18.8121	Pass	Present	Present	Present
K008441	21.8112	21.0516	20.6082	21.157	Pass	Present	Present	Present
K008442	28.4675	29.2272	28.1585	28.6177	Pass	Present	Present	Present
K008443	34.5722	35.1461	32.9053	34.2078	Pass	Present	Present	Present
K008445	32.2242	32.9741	32.0505	32.4163	Pass	Present	Present	Present
K008446	26.3111	27.57	25.863	26.5814	Pass	Present	Present	Present
K008448	29.3535	30.0601	29.6574	29.6903	Pass	Present	Present	Present
K008449	18.409	18.8657	18.1289	18.4679	Pass	Present	Present	Present
K008450	29.6329	30.4056	29.6804	29.9063	Pass	Present	Present	Present
K008452	15.8458	17.3233	15.503	16.224	Pass	Present	Present	Present
K008453	31.3412	30.5609	30.8979	30.9334	Pass	Present	Present	Present
K008454	34.0886	32.0646	32.0687	32.7406	Pass	Present	Present	Present
K008455	24.7811	25.2179	24.3911	24.7967	Pass	Present	Present	Present
K008456	17.4399	18.8	17.1897	17.8099	Pass	Present	Present	Present
K008458	19.9074	21.1233	19.5121	20.1809	Pass	Present	Present	Present
K008459	28.6377	28.6637	28.2097	28.5037	Pass	Present	Present	Present
K008461	18.9877	19.9405	18.7978	19.242	Pass	Present	Present	Present
K008462	17.8706	18.4796	17.5328	17.961	Pass	Present	Present	Present
K008463	23.6449	24.1882	22.6591	23.4974	Pass	Present	Present	Present
K008464	24.63	25.1566	23.6578	24.4814	Pass	Present	Present	Present
K008465	20.9012	21.2082	19.7706	20.6267	Pass	Present	Present	Present
K008467	15.9143	16.755	15.8771	16.1822	Pass	Present	Present	Present
K008280	23.1731	22.8814	22.7304	22.9283	Pass	Present	Present	Present
K008281	22.2045	22.6775	21.827	22.2363	Pass	Present	Present	Present
K008282	21.233	21.3672	20.9059	21.1687	Pass	Present	Present	Present
K008283	22.1186	23.1361	21.7476	22.3341	Pass	Present	Present	Present
K008284	18.3116	18.3409	17.8739	18.1755	Pass	Present	Present	Present
K008285	23.2635	23.1355	22.7056	23.0349	Pass	Present	Present	Present
K008287	30.462	31.0339	29.6572	30.3844	Pass	Present	Present	Present
K008288	35.2188	35.8875	Undetermined	35.5531	Pass	Present	Present	Present
K008289	26.1339	25.8661	25.7761	25.9254	Pass	Present	Present	Present
K008290	24.065	23.2942	23.2031	23.5208	Pass	Present	Present	Present
K008293	24.5052	24.5243	24.045	24.3582	Pass	Present	Present	Present
K008294	21.1796	21.0178	20.2522	20.8165	Pass	Present	Present	Present
K008295	21.7848	21.0525	21.714	21.5171	Pass	Present	Present	Present
K008296	23.5569	22.8951	22.6388	23.0303	Pass	Present	Present	Present
K008297	29.7851	29.2097	29.1128	29.3692	Pass	Present	Present	Present
K008298	30.2281	30.0673	29.3098	29.8684	Pass	Present	Present	Present
K008299	25.5124	25.5071	25.4826	25.5007	Pass	Present	Present	Present
K008301	21.3221	21.4454	20.6679	21.1451	Pass	Present	Present	Present
K008302	25.2413	25.2062	24.439	24.9622	Pass	Present	Present	Present
K008304	25.96	25.8531	25.2668	25.6933	Pass	Present	Present	Present
K008308	26.1397	25.7694	25.9735	25.9609	Pass	Present	Present	Present
K008309	30.7031	30.0562	30.0014	30.2536	Pass	Present	Present	Present
K008310	27.7841	27.274	27.3196	27.4592	Pass	Present	Present	Present
K008312	23.43	21.65	21.96	22.3467	Pass	Present	Present	Present
K008313	18.38	18.14	17.43	17.9833	Pass	Present	Present	Present
K008314	25.9	25.31	26.94	26.05	Pass	Present	Present	Present
K008315	21	21.11	20.28	20.7967	Pass	Present	Present	Present
K008321	30.2619	30.1024	29.8342	30.0662	Pass	Present	Present	Present
K008322	20.9291	20.9543	20.494	20.7924	Pass	Present	Present	Present
K008324	22.0091	22.3575	21.6203	21.9956	Pass	Present	Present	Present
K008325	21.731	21.2749	20.609	21.205	Pass	Present	Present	Present
K008326	25.097	25.3949	24.8128	25.1016	Pass	Present	Present	Present
K008332	29.3004	29.1458	29.1842	29.2101	Pass	Present	Present	Present
K008333	39.6365	33.2618	36.155	36.3511	Pass	Present	Present	Present
K008335	25.6707	25.6276	25.4643	25.5876	Pass	Present	Present	Present
K008337	19.7599	19.9061	19.5252	19.7304	Pass	Present	Present	Present
K008338	32.8605	32.6582	32.3412	32.62	Pass	Present	Present	Present
K008339	25.9238	25.3737	25.5522	25.6166	Pass	Present	Present	Present
K008340	27.5504	27.5682	27.6121	27.5769	Pass	Present	Present	Present
K008343	29.6401	28.8954	29.2224	29.2527	Pass	Present	Present	Present
K008344	28.9724	28.3574	28.2246	28.5181	Pass	Present	Present	Present
K008345	22.3303	21.0726	21.1812	21.5281	Pass	Present	Present	Present
K008347	23.9902	22.9146	22.6699	23.1916	Pass	Present	Present	Present
K008349	31.5028	31.7476	31.3041	31.5182	Pass	Present	Present	Present
K008350	17.9369	17.5288	17.5929	17.6862	Pass	Present	Present	Present
K008352	32.5262	32.3131	31.9248	32.2547	Pass	Present	Present	Present
K008353	32.1512	30.8305	31.1059	31.3626	Pass	Present	Present	Present
K008359	21.4548	21.3838	21.3772	21.4053	Pass	Present	Present	Present
K008361	26.7359	26.3471	26.3678	26.4836	Pass	Present	Present	Present
K008362	28.1236	27.911	27.5313	27.8553	Pass	Present	Present	Present
K008363	22.423	21.9271	22.2462	22.1988	Pass	Present	Present	Present
K008365	18.5404	19.7012	18.2648	18.8355	Pass	Present	Present	Present
K008366	24.3177	23.6469	24.0956	24.0201	Pass	Absent	Absent	Absent
K008367	23.3396	22.8867	23.1755	23.134	Pass	Present	Present	Present
K008369	22.6194	20.7878	22.1463	21.8512	Pass	Present	Present	Present
K008370	26.9168	26.8509	26.43	26.7326	Pass	Present	Present	Present
K008371	22.5873	22.5839	22.2777	22.483	Pass	Present	Present	Present
K008373	20.9652	20.8395	20.5142	20.773	Pass	Present	Present	Present
K008086	37.1823	35.9284	Undetermined	36.5554	Pass	Present	Present	Present
K008087	34.0431	33.0035	32.9221	33.3229	Pass	Present	Present	Present
K008088	23.9428	22.4553	24.2534	23.5505	Pass	Present	Present	Present
K008089	20.7108	20.0444	20.6076	20.4543	Pass	Present	Present	Present
K008092	31.1846	30.3722	31.185	30.9139	Pass	Present	Present	Present
K008093	32.1383	32.1224	31.6059	31.9555	Pass	Present	Present	Present
K008098	30.2397	30.2412	30.5941	30.3583	Pass	Present	Present	Present
K008100	33.7562	33.4267	34.8327	34.0052	Pass	Present	Present	Present
K008102	38.2775	34.5625	35.5182	36.1194	Pass	Present	Present	Present	Y508F
K008103	19.1129	18.9074	19.0987	19.0396	Pass	Present	Present	Present
K008781	30.9429	30.4848	30.8482	30.7586	Pass	Present	Present	Present
K008784	27.2985	26.8033	26.8167	26.9729	Pass	Present	Present	Present
K008785	25.366	23.7324	24.6039	24.5674	Pass	Present	Present	Present
K008797	28.5953	26.8423	28.809	28.0822	Pass	Present	Present	Present
K008800	30.5403	29.5184	30.2729	30.1106	Pass	Present	Present	Present
K008802	33.3299	32.9893	34.4158	33.5784	Pass	Absent	Absent	Absent	S477N
K008803	27.1522	25.6079	26.2022	26.3208	Pass	Present	Present	Present	S477N
K008805	23.2903	21.6302	23.4019	22.7741	Pass	Present	Present	Present
K008808	Undetermined	33.3503	34.6163	33.9833	Pass	Absent	Absent	Absent	S477N
K008810	23.5511	23.5028	23.3595	23.4711	Pass	Present	Present	Present
K008813	29.4416	27.7248	28.9559	28.7074	Pass	Present	Present	Present
K008815	33.3174	36.6226	33.8385	34.5928	Pass	Present	Present	Present
K008819	27.1776	24.3857	26.5187	26.0273	Pass	Absent	Absent	Absent	S477N

## Sheet: Table S2
strain	virus	gisaid_epi_isl	genbank_accession	date	region	country	division	location	region_exposure	country_exposure	division_exposure	segment	length	host	age	sex	Nextstrain_clade	pangolin_lineage	GISAID_clade	originating_lab	submitting_lab	authors	url	title	paper_url	date_submitted	purpose_of_sequencing	clade	lineage	variant	week
hCoV-19/SouthAfrica/KRISP-K008188/2020	betacoronavirus	EPI_ISL_1048431	?	2020-12-31	Africa	South Africa	Eastern Cape	Buffalo City	Africa	South Africa	Eastern Cape	genome	29798	Human	68	unknown	?	B.1.351	GH	National Health Laboratory Service, South Africa	KRISP, KZn Research Innovation and Sequencing Platform	Laguda-Akingba O, Giandhari J, Pillay S, Lessells R, Mdlalose K, York D, Khan S, Emmanuel SJ, Tegally H, Wilkinson E, de Oliveira T	https://www.gisaid.org/	?	?	2021-02-22	?	20H (Beta, V2)	B.1.351	Beta	2021-08-17
hCoV-19/SouthAfrica/KRISP-K008192/2020	betacoronavirus	EPI_ISL_1048432	?	2020-12-31	Africa	South Africa	Eastern Cape	Chris Hani	Africa	South Africa	Eastern Cape	genome	29795	Human	54	unknown	?	B.1.351	GH	National Health Laboratory Service, South Africa	KRISP, KZn Research Innovation and Sequencing Platform	Laguda-Akingba O, Giandhari J, Pillay S, Lessells R, Mdlalose K, York D, Khan S, Emmanuel SJ, Tegally H, Wilkinson E, de Oliveira T	https://www.gisaid.org/	?	?	2021-02-22	?	20H (Beta, V2)	B.1.351	Beta	2021-08-17
hCoV-19/SouthAfrica/KRISP-K008194/2021	betacoronavirus	EPI_ISL_1048433	?	2021-01-06	Africa	South Africa	Eastern Cape	Nelson Mandela Bay	Africa	South Africa	Eastern Cape	genome	29786	Human	39	unknown	?	B.1.351	GH	National Health Laboratory Service, South Africa	KRISP, KZn Research Innovation and Sequencing Platform	Laguda-Akingba O, Giandhari J, Pillay S, Lessells R, Mdlalose K, York D, Khan S, Emmanuel SJ, Tegally H, Wilkinson E, de Oliveira T	https://www.gisaid.org/	?	?	2021-02-22	?	20H (Beta, V2)	B.1.351	Beta	2021-08-17
hCoV-19/SouthAfrica/KRISP-K008209/2021	betacoronavirus	EPI_ISL_1048434	?	2021-01-04	Africa	South Africa	Eastern Cape	Amathole	Africa	South Africa	Eastern Cape	genome	29795	Human	57	unknown	?	B.1.351	GH	National Health Laboratory Service, South Africa	KRISP, KZn Research Innovation and Sequencing Platform	Laguda-Akingba O, Giandhari J, Pillay S, Lessells R, Mdlalose K, York D, Khan S, Emmanuel SJ, Tegally H, Wilkinson E, de Oliveira T	https://www.gisaid.org/	?	?	2021-02-22	?	20H (Beta, V2)	B.1.351	Beta	2021-08-17
hCoV-19/SouthAfrica/KRISP-K008218/2021	betacoronavirus	EPI_ISL_1048435	?	2021-01-04	Africa	South Africa	Eastern Cape	Sarah Baartman	Africa	South Africa	Eastern Cape	genome	29798	Human	60	unknown	?	B.1.351	GH	National Health Laboratory Service, South Africa	KRISP, KZn Research Innovation and Sequencing Platform	Laguda-Akingba O, Giandhari J, Pillay S, Lessells R, Mdlalose K, York D, Khan S, Emmanuel SJ, Tegally H, Wilkinson E, de Oliveira T	https://www.gisaid.org/	?	?	2021-02-22	?	20H (Beta, V2)	B.1.351	Beta	2021-08-17
hCoV-19/SouthAfrica/KRISP-K008223/2021	betacoronavirus	EPI_ISL_1048436	?	2021-01-04	Africa	South Africa	Eastern Cape	Sarah Baartman	Africa	South Africa	Eastern Cape	genome	29797	Human	55	unknown	?	B.1.351	GH	National Health Laboratory Service, South Africa	KRISP, KZn Research Innovation and Sequencing Platform	Laguda-Akingba O, Giandhari J, Pillay S, Lessells R, Mdlalose K, York D, Khan S, Emmanuel SJ, Tegally H, Wilkinson E, de Oliveira T	https://www.gisaid.org/	?	?	2021-02-22	?	20H (Beta, V2)	B.1.351	Beta	2021-08-17
hCoV-19/SouthAfrica/KRISP-K008224/2021	betacoronavirus	EPI_ISL_1048437	?	2021-01-04	Africa	South Africa	Eastern Cape	Amathole	Africa	South Africa	Eastern Cape	genome	29799	Human	109	unknown	?	B.1.351	GH	National Health Laboratory Service, South Africa	KRISP, KZn Research Innovation and Sequencing Platform	Laguda-Akingba O, Giandhari J, Pillay S, Lessells R, Mdlalose K, York D, Khan S, Emmanuel SJ, Tegally H, Wilkinson E, de Oliveira T	https://www.gisaid.org/	?	?	2021-02-22	?	20H (Beta, V2)	B.1.351	Beta	2021-08-17
hCoV-19/SouthAfrica/KRISP-K008226/2021	betacoronavirus	EPI_ISL_1048438	?	2021-01-04	Africa	South Africa	Eastern Cape	Sarah Baartman	Africa	South Africa	Eastern Cape	genome	29798	Human	11	unknown	?	B.1.351	GH	National Health Laboratory Service, South Africa	KRISP, KZn Research Innovation and Sequencing Platform	Laguda-Akingba O, Giandhari J, Pillay S, Lessells R, Mdlalose K, York D, Khan S, Emmanuel SJ, Tegally H, Wilkinson E, de Oliveira T	https://www.gisaid.org/	?	?	2021-02-22	?	20H (Beta, V2)	B.1.351	Beta	2021-08-17
hCoV-19/SouthAfrica/KRISP-K008227/2021	betacoronavirus	EPI_ISL_1048439	?	2021-01-05	Africa	South Africa	Eastern Cape	Chris Hani	Africa	South Africa	Eastern Cape	genome	29797	Human	57	unknown	?	B.1.351	GH	National Health Laboratory Service, South Africa	KRISP, KZn Research Innovation and Sequencing Platform	Laguda-Akingba O, Giandhari J, Pillay S, Lessells R, Mdlalose K, York D, Khan S, Emmanuel SJ, Tegally H, Wilkinson E, de Oliveira T	https://www.gisaid.org/	?	?	2021-02-22	?	20H (Beta, V2)	B.1.351	Beta	2021-08-17
hCoV-19/SouthAfrica/KRISP-K008231/2021	betacoronavirus	EPI_ISL_1048440	?	2021-01-04	Africa	South Africa	Eastern Cape	Nelson Mandela Bay	Africa	South Africa	Eastern Cape	genome	29792	Human	43	unknown	?	B.1.351	GH	National Health Laboratory Service, South Africa	KRISP, KZn Research Innovation and Sequencing Platform	Laguda-Akingba O, Giandhari J, Pillay S, Lessells R, Mdlalose K, York D, Khan S, Emmanuel SJ, Tegally H, Wilkinson E, de Oliveira T	https://www.gisaid.org/	?	?	2021-02-22	?	20H (Beta, V2)	B.1.351	Beta	2021-08-17
hCoV-19/SouthAfrica/KRISP-K008235/2021	betacoronavirus	EPI_ISL_1048441	?	2021-01-05	Africa	South Africa	Eastern Cape	Nelson Mandela Bay	Africa	South Africa	Eastern Cape	genome	29795	Human	46	unknown	?	B.1.351	GH	National Health Laboratory Service, South Africa	KRISP, KZn Research Innovation and Sequencing Platform	Laguda-Akingba O, Giandhari J, Pillay S, Lessells R, Mdlalose K, York D, Khan S, Emmanuel SJ, Tegally H, Wilkinson E, de Oliveira T	https://www.gisaid.org/	?	?	2021-02-22	?	20H (Beta, V2)	B.1.351	Beta	2021-08-17
hCoV-19/SouthAfrica/KRISP-K008236/2020	betacoronavirus	EPI_ISL_1048442	?	2020-12-28	Africa	South Africa	Eastern Cape	Chris Hani	Africa	South Africa	Eastern Cape	genome	29847	Human	69	unknown	?	B.1.351	GH	National Health Laboratory Service, South Africa	KRISP, KZn Research Innovation and Sequencing Platform	Laguda-Akingba O, Giandhari J, Pillay S, Lessells R, Mdlalose K, York D, Khan S, Emmanuel SJ, Tegally H, Wilkinson E, de Oliveira T	https://www.gisaid.org/	?	?	2021-02-22	?	20H (Beta, V2)	B.1.351	Beta	2021-08-17
hCoV-19/SouthAfrica/KRISP-K008239/2021	betacoronavirus	EPI_ISL_1048443	?	2021-01-05	Africa	South Africa	Eastern Cape	Nelson Mandela Bay	Africa	South Africa	Eastern Cape	genome	29829	Human	33	unknown	?	B.1.351	GH	National Health Laboratory Service, South Africa	KRISP, KZn Research Innovation and Sequencing Platform	Laguda-Akingba O, Giandhari J, Pillay S, Lessells R, Mdlalose K, York D, Khan S, Emmanuel SJ, Tegally H, Wilkinson E, de Oliveira T	https://www.gisaid.org/	?	?	2021-02-22	?	20H (Beta, V2)	B.1.351	Beta	2021-08-17
hCoV-19/SouthAfrica/KRISP-K008240/2021	betacoronavirus	EPI_ISL_1048444	?	2021-01-04	Africa	South Africa	Eastern Cape	Chris Hani	Africa	South Africa	Eastern Cape	genome	29794	Human	52	unknown	?	B.1.351	GH	National Health Laboratory Service, South Africa	KRISP, KZn Research Innovation and Sequencing Platform	Laguda-Akingba O, Giandhari J, Pillay S, Lessells R, Mdlalose K, York D, Khan S, Emmanuel SJ, Tegally H, Wilkinson E, de Oliveira T	https://www.gisaid.org/	?	?	2021-02-22	?	20H (Beta, V2)	B.1.351	Beta	2021-08-17
hCoV-19/SouthAfrica/KRISP-K008243/2021	betacoronavirus	EPI_ISL_1048445	?	2021-01-05	Africa	South Africa	Eastern Cape	Amathole	Africa	South Africa	Eastern Cape	genome	29798	Human	85	unknown	?	B.1.351	GH	National Health Laboratory Service, South Africa	KRISP, KZn Research Innovation and Sequencing Platform	Laguda-Akingba O, Giandhari J, Pillay S, Lessells R, Mdlalose K, York D, Khan S, Emmanuel SJ, Tegally H, Wilkinson E, de Oliveira T	https://www.gisaid.org/	?	?	2021-02-22	?	20H (Beta, V2)	B.1.351	Beta	2021-08-17
hCoV-19/SouthAfrica/KRISP-K008245/2021	betacoronavirus	EPI_ISL_1048446	?	2021-01-04	Africa	South Africa	Eastern Cape	Chris Hani	Africa	South Africa	Eastern Cape	genome	29798	Human	28	unknown	?	B.1.351	GH	National Health Laboratory Service, South Africa	KRISP, KZn Research Innovation and Sequencing Platform	Laguda-Akingba O, Giandhari J, Pillay S, Lessells R, Mdlalose K, York D, Khan S, Emmanuel SJ, Tegally H, Wilkinson E, de Oliveira T	https://www.gisaid.org/	?	?	2021-02-22	?	20H (Beta, V2)	B.1.351	Beta	2021-08-17
hCoV-19/SouthAfrica/KRISP-K008249/2021	betacoronavirus	EPI_ISL_1048447	?	2021-01-05	Africa	South Africa	Eastern Cape	Sarah Baartman	Africa	South Africa	Eastern Cape	genome	29798	Human	26	unknown	?	B.1.351	GH	National Health Laboratory Service, South Africa	KRISP, KZn Research Innovation and Sequencing Platform	Laguda-Akingba O, Giandhari J, Pillay S, Lessells R, Mdlalose K, York D, Khan S, Emmanuel SJ, Tegally H, Wilkinson E, de Oliveira T	https://www.gisaid.org/	?	?	2021-02-22	?	20H (Beta, V2)	B.1.351	Beta	2021-08-17
hCoV-19/SouthAfrica/KRISP-K008251/2021	betacoronavirus	EPI_ISL_1048448	?	2021-01-06	Africa	South Africa	Eastern Cape	Sarah Baartman	Africa	South Africa	Eastern Cape	genome	29800	Human	26	unknown	?	B.1.351	GH	National Health Laboratory Service, South Africa	KRISP, KZn Research Innovation and Sequencing Platform	Laguda-Akingba O, Giandhari J, Pillay S, Lessells R, Mdlalose K, York D, Khan S, Emmanuel SJ, Tegally H, Wilkinson E, de Oliveira T	https://www.gisaid.org/	?	?	2021-02-22	?	20H (Beta, V2)	B.1.351	Beta	2021-08-17
hCoV-19/SouthAfrica/KRISP-K008254/2021	betacoronavirus	EPI_ISL_1048449	?	2021-01-05	Africa	South Africa	Eastern Cape	Sarah Baartman	Africa	South Africa	Eastern Cape	genome	29868	Human	38	unknown	?	B.1.351	GH	National Health Laboratory Service, South Africa	KRISP, KZn Research Innovation and Sequencing Platform	Laguda-Akingba O, Giandhari J, Pillay S, Lessells R, Mdlalose K, York D, Khan S, Emmanuel SJ, Tegally H, Wilkinson E, de Oliveira T	https://www.gisaid.org/	?	?	2021-02-22	?	20H (Beta, V2)	B.1.351	Beta	2021-08-17
hCoV-19/SouthAfrica/KRISP-K008260/2021	betacoronavirus	EPI_ISL_1048450	?	2021-01-04	Africa	South Africa	Eastern Cape	Joe Gqabi	Africa	South Africa	Eastern Cape	genome	29847	Human	45	unknown	?	B.1.351	GH	National Health Laboratory Service, South Africa	KRISP, KZn Research Innovation and Sequencing Platform	Laguda-Akingba O, Giandhari J, Pillay S, Lessells R, Mdlalose K, York D, Khan S, Emmanuel SJ, Tegally H, Wilkinson E, de Oliveira T	https://www.gisaid.org/	?	?	2021-02-22	?	20H (Beta, V2)	B.1.351	Beta	2021-08-17
hCoV-19/SouthAfrica/KRISP-K008268/2021	betacoronavirus	EPI_ISL_1048451	?	2021-01-04	Africa	South Africa	Eastern Cape	Sarah Baartman	Africa	South Africa	Eastern Cape	genome	29847	Human	26	unknown	?	B.1.351	GH	National Health Laboratory Service, South Africa	KRISP, KZn Research Innovation and Sequencing Platform	Laguda-Akingba O, Giandhari J, Pillay S, Lessells R, Mdlalose K, York D, Khan S, Emmanuel SJ, Tegally H, Wilkinson E, de Oliveira T	https://www.gisaid.org/	?	?	2021-02-22	?	20H (Beta, V2)	B.1.351	Beta	2021-08-17
hCoV-19/SouthAfrica/KRISP-K008270/2021	betacoronavirus	EPI_ISL_1048452	?	2021-01-04	Africa	South Africa	Eastern Cape	Joe Gqabi	Africa	South Africa	Eastern Cape	genome	29798	Human	23	unknown	?	B.1.351	GH	National Health Laboratory Service, South Africa	KRISP, KZn Research Innovation and Sequencing Platform	Laguda-Akingba O, Giandhari J, Pillay S, Lessells R, Mdlalose K, York D, Khan S, Emmanuel SJ, Tegally H, Wilkinson E, de Oliveira T	https://www.gisaid.org/	?	?	2021-02-22	?	20H (Beta, V2)	B.1.351	Beta	2021-08-17
hCoV-19/SouthAfrica/KRISP-K008273/2021	betacoronavirus	EPI_ISL_1048453	?	2021-01-04	Africa	South Africa	Eastern Cape	Joe Gqabi	Africa	South Africa	Eastern Cape	genome	29798	Human	22	unknown	?	B.1.351	GH	National Health Laboratory Service, South Africa	KRISP, KZn Research Innovation and Sequencing Platform	Laguda-Akingba O, Giandhari J, Pillay S, Lessells R, Mdlalose K, York D, Khan S, Emmanuel SJ, Tegally H, Wilkinson E, de Oliveira T	https://www.gisaid.org/	?	?	2021-02-22	?	20H (Beta, V2)	B.1.351	Beta	2021-08-17
hCoV-19/SouthAfrica/KRISP-K008275/2021	betacoronavirus	EPI_ISL_1048454	?	2021-01-04	Africa	South Africa	Eastern Cape	Joe Gqabi	Africa	South Africa	Eastern Cape	genome	29798	Human	37	unknown	?	B.1.351	GH	National Health Laboratory Service, South Africa	KRISP, KZn Research Innovation and Sequencing Platform	Laguda-Akingba O, Giandhari J, Pillay S, Lessells R, Mdlalose K, York D, Khan S, Emmanuel SJ, Tegally H, Wilkinson E, de Oliveira T	https://www.gisaid.org/	?	?	2021-02-22	?	20H (Beta, V2)	B.1.351	Beta	2021-08-17
hCoV-19/SouthAfrica/KRISP-K008375/2021	betacoronavirus	EPI_ISL_1048455	?	2021-01-04	Africa	South Africa	Eastern Cape	Sarah Baartman	Africa	South Africa	Eastern Cape	genome	29795	Human	17	unknown	?	B.1.351	GH	National Health Laboratory Service, South Africa	KRISP, KZn Research Innovation and Sequencing Platform	Laguda-Akingba O, Giandhari J, Pillay S, Lessells R, Mdlalose K, York D, Khan S, Emmanuel SJ, Tegally H, Wilkinson E, de Oliveira T	https://www.gisaid.org/	?	?	2021-02-22	?	20H (Beta, V2)	B.1.351	Beta	2021-08-17
hCoV-19/SouthAfrica/KRISP-K008376/2021	betacoronavirus	EPI_ISL_1048456	?	2021-01-04	Africa	South Africa	Eastern Cape	Nelson Mandela Bay	Africa	South Africa	Eastern Cape	genome	29783	Human	23	unknown	?	B.1.351	GH	National Health Laboratory Service, South Africa	KRISP, KZn Research Innovation and Sequencing Platform	Laguda-Akingba O, Giandhari J, Pillay S, Lessells R, Mdlalose K, York D, Khan S, Emmanuel SJ, Tegally H, Wilkinson E, de Oliveira T	https://www.gisaid.org/	?	?	2021-02-22	?	20H (Beta, V2)	B.1.351	Beta	2021-08-17
hCoV-19/SouthAfrica/KRISP-K008377/2021	betacoronavirus	EPI_ISL_1048457	?	2021-01-04	Africa	South Africa	Eastern Cape	Nelson Mandela Bay	Africa	South Africa	Eastern Cape	genome	29787	Human	16	unknown	?	B.1.351	GH	National Health Laboratory Service, South Africa	KRISP, KZn Research Innovation and Sequencing Platform	Laguda-Akingba O, Giandhari J, Pillay S, Lessells R, Mdlalose K, York D, Khan S, Emmanuel SJ, Tegally H, Wilkinson E, de Oliveira T	https://www.gisaid.org/	?	?	2021-02-22	?	20H (Beta, V2)	B.1.351	Beta	2021-08-17
hCoV-19/SouthAfrica/KRISP-K008379/2021	betacoronavirus	EPI_ISL_1048458	?	2021-01-03	Africa	South Africa	Eastern Cape	Sarah Baartman	Africa	South Africa	Eastern Cape	genome	29806	Human	29	unknown	?	B.1.351	GH	National Health Laboratory Service, South Africa	KRISP, KZn Research Innovation and Sequencing Platform	Laguda-Akingba O, Giandhari J, Pillay S, Lessells R, Mdlalose K, York D, Khan S, Emmanuel SJ, Tegally H, Wilkinson E, de Oliveira T	https://www.gisaid.org/	?	?	2021-02-22	?	20H (Beta, V2)	B.1.351	Beta	2021-08-17
hCoV-19/SouthAfrica/KRISP-K008380/2021	betacoronavirus	EPI_ISL_1048459	?	2021-01-03	Africa	South Africa	Eastern Cape	Sarah Baartman	Africa	South Africa	Eastern Cape	genome	29798	Human	53	unknown	?	B.1.351	GH	National Health Laboratory Service, South Africa	KRISP, KZn Research Innovation and Sequencing Platform	Laguda-Akingba O, Giandhari J, Pillay S, Lessells R, Mdlalose K, York D, Khan S, Emmanuel SJ, Tegally H, Wilkinson E, de Oliveira T	https://www.gisaid.org/	?	?	2021-02-22	?	20H (Beta, V2)	B.1.351	Beta	2021-08-17
hCoV-19/SouthAfrica/KRISP-K008381/2021	betacoronavirus	EPI_ISL_1048460	?	2021-01-04	Africa	South Africa	Eastern Cape	Chris Hani	Africa	South Africa	Eastern Cape	genome	29798	Human	50	unknown	?	B.1.351	GH	National Health Laboratory Service, South Africa	KRISP, KZn Research Innovation and Sequencing Platform	Laguda-Akingba O, Giandhari J, Pillay S, Lessells R, Mdlalose K, York D, Khan S, Emmanuel SJ, Tegally H, Wilkinson E, de Oliveira T	https://www.gisaid.org/	?	?	2021-02-22	?	20H (Beta, V2)	B.1.351	Beta	2021-08-17
hCoV-19/SouthAfrica/KRISP-K008382/2021	betacoronavirus	EPI_ISL_1048461	?	2021-01-04	Africa	South Africa	Eastern Cape	Nelson Mandela Bay	Africa	South Africa	Eastern Cape	genome	29795	Human	63	unknown	?	B.1.351	GH	National Health Laboratory Service, South Africa	KRISP, KZn Research Innovation and Sequencing Platform	Laguda-Akingba O, Giandhari J, Pillay S, Lessells R, Mdlalose K, York D, Khan S, Emmanuel SJ, Tegally H, Wilkinson E, de Oliveira T	https://www.gisaid.org/	?	?	2021-02-22	?	20H (Beta, V2)	B.1.351	Beta	2021-08-17
hCoV-19/SouthAfrica/KRISP-K008464/2020	betacoronavirus	EPI_ISL_1085951	?	2020-12-12	Africa	South Africa	Eastern Cape	Nelson Mandela Bay	Africa	South Africa	Eastern Cape	genome	29801	Human	51	Female	?	B.1.351.2	GH	Netcare/AMPATH	KRISP, KZN Research Innovation and Sequencing Platform	Giandhari J, Pillay S, Maslo C, Sitharam L, Lessells R, Mdlalose K, York D, Khan S, Emmanuel SJ, Tegally H, Wilkinson E, de Oliveira T	https://www.gisaid.org/	?	?	2021-02-26	?	20H (Beta, V2)	B.1.351.2	Beta	2021-08-17
hCoV-19/SouthAfrica/KRISP-K008312/2021	betacoronavirus	EPI_ISL_1085953	?	2021-01-09	Africa	South Africa	Eastern Cape	Sarah Baartman	Africa	South Africa	Eastern Cape	genome	29835	Human	14	Male	?	B.1.351	GH	Netcare/AMPATH	KRISP, KZN Research Innovation and Sequencing Platform	Giandhari J, Pillay S, Maslo C, Sitharam L, Lessells R, Mdlalose K, York D, Khan S, Emmanuel SJ, Tegally H, Wilkinson E, de Oliveira T	https://www.gisaid.org/	?	?	2021-02-26	?	20H (Beta, V2)	B.1.351	Beta	2021-08-17
hCoV-19/SouthAfrica/KRISP-K008313/2021	betacoronavirus	EPI_ISL_1085954	?	2021-01-09	Africa	South Africa	Eastern Cape	Sarah Baartman	Africa	South Africa	Eastern Cape	genome	29847	Human	46	Female	?	B.1.351	GH	Netcare/AMPATH	KRISP, KZN Research Innovation and Sequencing Platform	Giandhari J, Pillay S, Maslo C, Sitharam L, Lessells R, Mdlalose K, York D, Khan S, Emmanuel SJ, Tegally H, Wilkinson E, de Oliveira T	https://www.gisaid.org/	?	?	2021-02-26	?	20H (Beta, V2)	B.1.351	Beta	2021-08-17
hCoV-19/SouthAfrica/KRISP-K008314/2021	betacoronavirus	EPI_ISL_1085955	?	2021-01-09	Africa	South Africa	Eastern Cape	Sarah Baartman	Africa	South Africa	Eastern Cape	genome	29807	Human	65	Female	?	B.1.351	GH	Netcare/AMPATH	KRISP, KZN Research Innovation and Sequencing Platform	Giandhari J, Pillay S, Maslo C, Sitharam L, Lessells R, Mdlalose K, York D, Khan S, Emmanuel SJ, Tegally H, Wilkinson E, de Oliveira T	https://www.gisaid.org/	?	?	2021-02-26	?	20H (Beta, V2)	B.1.351	Beta	2021-08-17
hCoV-19/SouthAfrica/KRISP-K008315/2021	betacoronavirus	EPI_ISL_1085956	?	2021-01-09	Africa	South Africa	Eastern Cape	Sarah Baartman	Africa	South Africa	Eastern Cape	genome	29794	Human	18	Male	?	B.1.351	GH	Netcare/AMPATH	KRISP, KZN Research Innovation and Sequencing Platform	Giandhari J, Pillay S, Maslo C, Sitharam L, Lessells R, Mdlalose K, York D, Khan S, Emmanuel SJ, Tegally H, Wilkinson E, de Oliveira T	https://www.gisaid.org/	?	?	2021-02-26	?	20H (Beta, V2)	B.1.351	Beta	2021-08-17
hCoV-19/SouthAfrica/KRISP-K008322/2021	betacoronavirus	EPI_ISL_1085957	?	2021-01-09	Africa	South Africa	Eastern Cape	Nelson Mandela Bay	Africa	South Africa	Eastern Cape	genome	29847	Human	27	Male	?	B.1.351	GH	Netcare/AMPATH	KRISP, KZN Research Innovation and Sequencing Platform	Giandhari J, Pillay S, Maslo C, Sitharam L, Lessells R, Mdlalose K, York D, Khan S, Emmanuel SJ, Tegally H, Wilkinson E, de Oliveira T	https://www.gisaid.org/	?	?	2021-02-26	?	20H (Beta, V2)	B.1.351	Beta	2021-08-17
hCoV-19/SouthAfrica/KRISP-K008324/2021	betacoronavirus	EPI_ISL_1085958	?	2021-01-09	Africa	South Africa	Eastern Cape	Nelson Mandela Bay	Africa	South Africa	Eastern Cape	genome	29797	Human	42	Male	?	B.1.351	GH	Netcare/AMPATH	KRISP, KZN Research Innovation and Sequencing Platform	Giandhari J, Pillay S, Maslo C, Sitharam L, Lessells R, Mdlalose K, York D, Khan S, Emmanuel SJ, Tegally H, Wilkinson E, de Oliveira T	https://www.gisaid.org/	?	?	2021-02-26	?	20H (Beta, V2)	B.1.351	Beta	2021-08-17
hCoV-19/SouthAfrica/KRISP-K008325/2021	betacoronavirus	EPI_ISL_1085959	?	2021-01-09	Africa	South Africa	Eastern Cape	Nelson Mandela Bay	Africa	South Africa	Eastern Cape	genome	29795	Human	17	Male	?	B.1.351	GH	Netcare/AMPATH	KRISP, KZN Research Innovation and Sequencing Platform	Giandhari J, Pillay S, Maslo C, Sitharam L, Lessells R, Mdlalose K, York D, Khan S, Emmanuel SJ, Tegally H, Wilkinson E, de Oliveira T	https://www.gisaid.org/	?	?	2021-02-26	?	20H (Beta, V2)	B.1.351	Beta	2021-08-17
hCoV-19/SouthAfrica/KRISP-K008326/2021	betacoronavirus	EPI_ISL_1085960	?	2021-01-09	Africa	South Africa	Eastern Cape	Nelson Mandela Bay	Africa	South Africa	Eastern Cape	genome	29795	Human	47	Female	?	B.1.351	GH	Netcare/AMPATH	KRISP, KZN Research Innovation and Sequencing Platform	Giandhari J, Pillay S, Maslo C, Sitharam L, Lessells R, Mdlalose K, York D, Khan S, Emmanuel SJ, Tegally H, Wilkinson E, de Oliveira T	https://www.gisaid.org/	?	?	2021-02-26	?	20H (Beta, V2)	B.1.351	Beta	2021-08-17
hCoV-19/SouthAfrica/KRISP-K008446/2021	betacoronavirus	EPI_ISL_1085962	?	2021-01-09	Africa	South Africa	Eastern Cape	Sarah Baartman	Africa	South Africa	Eastern Cape	genome	29785	Human	36	Female	?	B.1.351	GH	Netcare/AMPATH	KRISP, KZN Research Innovation and Sequencing Platform	Giandhari J, Pillay S, Maslo C, Sitharam L, Lessells R, Mdlalose K, York D, Khan S, Emmanuel SJ, Tegally H, Wilkinson E, de Oliveira T	https://www.gisaid.org/	?	?	2021-02-26	?	20H (Beta, V2)	B.1.351	Beta	2021-08-17
hCoV-19/SouthAfrica/KRISP-K008449/2021	betacoronavirus	EPI_ISL_1085963	?	2021-01-09	Africa	South Africa	Eastern Cape	Nelson Mandela Bay	Africa	South Africa	Eastern Cape	genome	29807	Human	56	Male	?	B.1.351	GH	Netcare/AMPATH	KRISP, KZN Research Innovation and Sequencing Platform	Giandhari J, Pillay S, Maslo C, Sitharam L, Lessells R, Mdlalose K, York D, Khan S, Emmanuel SJ, Tegally H, Wilkinson E, de Oliveira T	https://www.gisaid.org/	?	?	2021-02-26	?	20H (Beta, V2)	B.1.351	Beta	2021-08-17
hCoV-19/SouthAfrica/KRISP-K008463/2021	betacoronavirus	EPI_ISL_1085964	?	2021-01-09	Africa	South Africa	Eastern Cape	Nelson Mandela Bay	Africa	South Africa	Eastern Cape	genome	29795	Human	38	Female	?	B.1.351.2	GH	Netcare/AMPATH	KRISP, KZN Research Innovation and Sequencing Platform	Giandhari J, Pillay S, Maslo C, Sitharam L, Lessells R, Mdlalose K, York D, Khan S, Emmanuel SJ, Tegally H, Wilkinson E, de Oliveira T	https://www.gisaid.org/	?	?	2021-02-26	?	20H (Beta, V2)	B.1.351.2	Beta	2021-08-17
hCoV-19/SouthAfrica/KRISP-K008465/2021	betacoronavirus	EPI_ISL_1085965	?	2021-01-09	Africa	South Africa	Eastern Cape	Nelson Mandela Bay	Africa	South Africa	Eastern Cape	genome	29800	Human	36	Male	?	B.1.351	GH	Netcare/AMPATH	KRISP, KZN Research Innovation and Sequencing Platform	Giandhari J, Pillay S, Maslo C, Sitharam L, Lessells R, Mdlalose K, York D, Khan S, Emmanuel SJ, Tegally H, Wilkinson E, de Oliveira T	https://www.gisaid.org/	?	?	2021-02-26	?	20H (Beta, V2)	B.1.351	Beta	2021-08-17
hCoV-19/SouthAfrica/KRISP-K008301/2021	betacoronavirus	EPI_ISL_1085966	?	2021-01-10	Africa	South Africa	Eastern Cape	Nelson Mandela Bay	Africa	South Africa	Eastern Cape	genome	29847	Human	52	Male	?	B.1.351	GH	Netcare/AMPATH	KRISP, KZN Research Innovation and Sequencing Platform	Giandhari J, Pillay S, Maslo C, Sitharam L, Lessells R, Mdlalose K, York D, Khan S, Emmanuel SJ, Tegally H, Wilkinson E, de Oliveira T	https://www.gisaid.org/	?	?	2021-02-26	?	20H (Beta, V2)	B.1.351	Beta	2021-08-17
hCoV-19/SouthAfrica/KRISP-K008302/2021	betacoronavirus	EPI_ISL_1085967	?	2021-01-10	Africa	South Africa	Eastern Cape	Nelson Mandela Bay	Africa	South Africa	Eastern Cape	genome	29752	Human	75	Female	?	B.1.351	GH	Netcare/AMPATH	KRISP, KZN Research Innovation and Sequencing Platform	Giandhari J, Pillay S, Maslo C, Sitharam L, Lessells R, Mdlalose K, York D, Khan S, Emmanuel SJ, Tegally H, Wilkinson E, de Oliveira T	https://www.gisaid.org/	?	?	2021-02-26	?	20H (Beta, V2)	B.1.351	Beta	2021-08-17
hCoV-19/SouthAfrica/KRISP-K008304/2021	betacoronavirus	EPI_ISL_1085968	?	2021-01-10	Africa	South Africa	Eastern Cape	Nelson Mandela Bay	Africa	South Africa	Eastern Cape	genome	29797	Human	65	Male	?	B.1.351	GH	Netcare/AMPATH	KRISP, KZN Research Innovation and Sequencing Platform	Giandhari J, Pillay S, Maslo C, Sitharam L, Lessells R, Mdlalose K, York D, Khan S, Emmanuel SJ, Tegally H, Wilkinson E, de Oliveira T	https://www.gisaid.org/	?	?	2021-02-26	?	20H (Beta, V2)	B.1.351	Beta	2021-08-17
hCoV-19/SouthAfrica/KRISP-K008308/2021	betacoronavirus	EPI_ISL_1085970	?	2021-01-10	Africa	South Africa	Eastern Cape	Nelson Mandela Bay	Africa	South Africa	Eastern Cape	genome	29847	Human	59	Female	?	B.1.351	GH	Netcare/AMPATH	KRISP, KZN Research Innovation and Sequencing Platform	Giandhari J, Pillay S, Maslo C, Sitharam L, Lessells R, Mdlalose K, York D, Khan S, Emmanuel SJ, Tegally H, Wilkinson E, de Oliveira T	https://www.gisaid.org/	?	?	2021-02-26	?	20H (Beta, V2)	B.1.351	Beta	2021-08-17
hCoV-19/SouthAfrica/KRISP-K008310/2021	betacoronavirus	EPI_ISL_1085971	?	2021-01-10	Africa	South Africa	Eastern Cape	Nelson Mandela Bay	Africa	South Africa	Eastern Cape	genome	29782	Human	48	Male	?	B.1.351	GH	Netcare/AMPATH	KRISP, KZN Research Innovation and Sequencing Platform	Giandhari J, Pillay S, Maslo C, Sitharam L, Lessells R, Mdlalose K, York D, Khan S, Emmanuel SJ, Tegally H, Wilkinson E, de Oliveira T	https://www.gisaid.org/	?	?	2021-02-26	?	20H (Beta, V2)	B.1.351	Beta	2021-08-17
hCoV-19/SouthAfrica/KRISP-K008448/2021	betacoronavirus	EPI_ISL_1085973	?	2021-01-10	Africa	South Africa	Eastern Cape	Nelson Mandela Bay	Africa	South Africa	Eastern Cape	genome	29807	Human	55	Male	?	B.1.351	GH	Netcare/AMPATH	KRISP, KZN Research Innovation and Sequencing Platform	Giandhari J, Pillay S, Maslo C, Sitharam L, Lessells R, Mdlalose K, York D, Khan S, Emmanuel SJ, Tegally H, Wilkinson E, de Oliveira T	https://www.gisaid.org/	?	?	2021-02-26	?	20H (Beta, V2)	B.1.351	Beta	2021-08-17
hCoV-19/SouthAfrica/KRISP-K008450/2021	betacoronavirus	EPI_ISL_1085974	?	2021-01-10	Africa	South Africa	Eastern Cape	Nelson Mandela Bay	Africa	South Africa	Eastern Cape	genome	29846	Human	73	Male	?	B.1.351	GH	Netcare/AMPATH	KRISP, KZN Research Innovation and Sequencing Platform	Giandhari J, Pillay S, Maslo C, Sitharam L, Lessells R, Mdlalose K, York D, Khan S, Emmanuel SJ, Tegally H, Wilkinson E, de Oliveira T	https://www.gisaid.org/	?	?	2021-02-26	?	20H (Beta, V2)	B.1.351	Beta	2021-08-17
hCoV-19/SouthAfrica/KRISP-K008459/2021	betacoronavirus	EPI_ISL_1085975	?	2021-01-10	Africa	South Africa	Eastern Cape	Nelson Mandela Bay	Africa	South Africa	Eastern Cape	genome	29795	Human	58	Female	?	B.1.351	GH	Netcare/AMPATH	KRISP, KZN Research Innovation and Sequencing Platform	Giandhari J, Pillay S, Maslo C, Sitharam L, Lessells R, Mdlalose K, York D, Khan S, Emmanuel SJ, Tegally H, Wilkinson E, de Oliveira T	https://www.gisaid.org/	?	?	2021-02-26	?	20H (Beta, V2)	B.1.351	Beta	2021-08-17
hCoV-19/SouthAfrica/KRISP-K008461/2021	betacoronavirus	EPI_ISL_1085976	?	2021-01-10	Africa	South Africa	Eastern Cape	Nelson Mandela Bay	Africa	South Africa	Eastern Cape	genome	29780	Human	35	Male	?	B.1.351	GH	Netcare/AMPATH	KRISP, KZN Research Innovation and Sequencing Platform	Giandhari J, Pillay S, Maslo C, Sitharam L, Lessells R, Mdlalose K, York D, Khan S, Emmanuel SJ, Tegally H, Wilkinson E, de Oliveira T	https://www.gisaid.org/	?	?	2021-02-26	?	20H (Beta, V2)	B.1.351	Beta	2021-08-17
hCoV-19/SouthAfrica/KRISP-K008280/2021	betacoronavirus	EPI_ISL_1085977	?	2021-01-11	Africa	South Africa	Eastern Cape	Nelson Mandela Bay	Africa	South Africa	Eastern Cape	genome	29797	Human	69	Male	?	B.1.351	GH	Netcare/AMPATH	KRISP, KZN Research Innovation and Sequencing Platform	Giandhari J, Pillay S, Maslo C, Sitharam L, Lessells R, Mdlalose K, York D, Khan S, Emmanuel SJ, Tegally H, Wilkinson E, de Oliveira T	https://www.gisaid.org/	?	?	2021-02-26	?	20H (Beta, V2)	B.1.351	Beta	2021-08-17
hCoV-19/SouthAfrica/KRISP-K008281/2021	betacoronavirus	EPI_ISL_1085978	?	2021-01-11	Africa	South Africa	Eastern Cape	Nelson Mandela Bay	Africa	South Africa	Eastern Cape	genome	29798	Human	57	Male	?	B.1.351	GH	Netcare/AMPATH	KRISP, KZN Research Innovation and Sequencing Platform	Giandhari J, Pillay S, Maslo C, Sitharam L, Lessells R, Mdlalose K, York D, Khan S, Emmanuel SJ, Tegally H, Wilkinson E, de Oliveira T	https://www.gisaid.org/	?	?	2021-02-26	?	20H (Beta, V2)	B.1.351	Beta	2021-08-17
hCoV-19/SouthAfrica/KRISP-K008282/2021	betacoronavirus	EPI_ISL_1085979	?	2021-01-11	Africa	South Africa	Eastern Cape	Nelson Mandela Bay	Africa	South Africa	Eastern Cape	genome	29798	Human	55	Female	?	B.1.351	GH	Netcare/AMPATH	KRISP, KZN Research Innovation and Sequencing Platform	Giandhari J, Pillay S, Maslo C, Sitharam L, Lessells R, Mdlalose K, York D, Khan S, Emmanuel SJ, Tegally H, Wilkinson E, de Oliveira T	https://www.gisaid.org/	?	?	2021-02-26	?	20H (Beta, V2)	B.1.351	Beta	2021-08-17
hCoV-19/SouthAfrica/KRISP-K008283/2021	betacoronavirus	EPI_ISL_1085980	?	2021-01-11	Africa	South Africa	Eastern Cape	Nelson Mandela Bay	Africa	South Africa	Eastern Cape	genome	29795	Human	28	Male	?	B.1.351	GH	Netcare/AMPATH	KRISP, KZN Research Innovation and Sequencing Platform	Giandhari J, Pillay S, Maslo C, Sitharam L, Lessells R, Mdlalose K, York D, Khan S, Emmanuel SJ, Tegally H, Wilkinson E, de Oliveira T	https://www.gisaid.org/	?	?	2021-02-26	?	20H (Beta, V2)	B.1.351	Beta	2021-08-17
hCoV-19/SouthAfrica/KRISP-K008284/2021	betacoronavirus	EPI_ISL_1085981	?	2021-01-11	Africa	South Africa	Eastern Cape	Nelson Mandela Bay	Africa	South Africa	Eastern Cape	genome	29804	Human	32	Female	?	B.1.351	GH	Netcare/AMPATH	KRISP, KZN Research Innovation and Sequencing Platform	Giandhari J, Pillay S, Maslo C, Sitharam L, Lessells R, Mdlalose K, York D, Khan S, Emmanuel SJ, Tegally H, Wilkinson E, de Oliveira T	https://www.gisaid.org/	?	?	2021-02-26	?	20H (Beta, V2)	B.1.351	Beta	2021-08-17
hCoV-19/SouthAfrica/KRISP-K008285/2021	betacoronavirus	EPI_ISL_1085982	?	2021-01-11	Africa	South Africa	Eastern Cape	Nelson Mandela Bay	Africa	South Africa	Eastern Cape	genome	29795	Human	40	Male	?	B.1.351	GH	Netcare/AMPATH	KRISP, KZN Research Innovation and Sequencing Platform	Giandhari J, Pillay S, Maslo C, Sitharam L, Lessells R, Mdlalose K, York D, Khan S, Emmanuel SJ, Tegally H, Wilkinson E, de Oliveira T	https://www.gisaid.org/	?	?	2021-02-26	?	20H (Beta, V2)	B.1.351	Beta	2021-08-17
hCoV-19/SouthAfrica/KRISP-K008289/2021	betacoronavirus	EPI_ISL_1085983	?	2021-01-11	Africa	South Africa	Eastern Cape	Nelson Mandela Bay	Africa	South Africa	Eastern Cape	genome	29784	Human	56	Male	?	B.1.351	GH	Netcare/AMPATH	KRISP, KZN Research Innovation and Sequencing Platform	Giandhari J, Pillay S, Maslo C, Sitharam L, Lessells R, Mdlalose K, York D, Khan S, Emmanuel SJ, Tegally H, Wilkinson E, de Oliveira T	https://www.gisaid.org/	?	?	2021-02-26	?	20H (Beta, V2)	B.1.351	Beta	2021-08-17
hCoV-19/SouthAfrica/KRISP-K008290/2021	betacoronavirus	EPI_ISL_1085984	?	2021-01-11	Africa	South Africa	Eastern Cape	Sarah Baartman	Africa	South Africa	Eastern Cape	genome	29797	Human	19	Male	?	B.1.351	GH	Netcare/AMPATH	KRISP, KZN Research Innovation and Sequencing Platform	Giandhari J, Pillay S, Maslo C, Sitharam L, Lessells R, Mdlalose K, York D, Khan S, Emmanuel SJ, Tegally H, Wilkinson E, de Oliveira T	https://www.gisaid.org/	?	?	2021-02-26	?	20H (Beta, V2)	B.1.351	Beta	2021-08-17
hCoV-19/SouthAfrica/KRISP-K008293/2021	betacoronavirus	EPI_ISL_1085986	?	2021-01-11	Africa	South Africa	Eastern Cape	Sarah Baartman	Africa	South Africa	Eastern Cape	genome	29797	Human	19	Female	?	B.1.351	GH	Netcare/AMPATH	KRISP, KZN Research Innovation and Sequencing Platform	Giandhari J, Pillay S, Maslo C, Sitharam L, Lessells R, Mdlalose K, York D, Khan S, Emmanuel SJ, Tegally H, Wilkinson E, de Oliveira T	https://www.gisaid.org/	?	?	2021-02-26	?	20H (Beta, V2)	B.1.351	Beta	2021-08-17
hCoV-19/SouthAfrica/KRISP-K008294/2021	betacoronavirus	EPI_ISL_1085987	?	2021-01-11	Africa	South Africa	Eastern Cape	Sarah Baartman	Africa	South Africa	Eastern Cape	genome	29880	Human	61	Male	?	B.1.351	GH	Netcare/AMPATH	KRISP, KZN Research Innovation and Sequencing Platform	Giandhari J, Pillay S, Maslo C, Sitharam L, Lessells R, Mdlalose K, York D, Khan S, Emmanuel SJ, Tegally H, Wilkinson E, de Oliveira T	https://www.gisaid.org/	?	?	2021-02-26	?	20H (Beta, V2)	B.1.351	Beta	2021-08-17
hCoV-19/SouthAfrica/KRISP-K008295/2021	betacoronavirus	EPI_ISL_1085988	?	2021-01-11	Africa	South Africa	Eastern Cape	Sarah Baartman	Africa	South Africa	Eastern Cape	genome	29800	Human	48	Female	?	B.1.351	GH	Netcare/AMPATH	KRISP, KZN Research Innovation and Sequencing Platform	Giandhari J, Pillay S, Maslo C, Sitharam L, Lessells R, Mdlalose K, York D, Khan S, Emmanuel SJ, Tegally H, Wilkinson E, de Oliveira T	https://www.gisaid.org/	?	?	2021-02-26	?	20H (Beta, V2)	B.1.351	Beta	2021-08-17
hCoV-19/SouthAfrica/KRISP-K008296/2021	betacoronavirus	EPI_ISL_1085989	?	2021-01-11	Africa	South Africa	Eastern Cape		Africa	South Africa	Eastern Cape	genome	29797	Human	unknown	unknown	?	B.1.351	GH	Netcare/AMPATH	KRISP, KZN Research Innovation and Sequencing Platform	Giandhari J, Pillay S, Maslo C, Sitharam L, Lessells R, Mdlalose K, York D, Khan S, Emmanuel SJ, Tegally H, Wilkinson E, de Oliveira T	https://www.gisaid.org/	?	?	2021-02-26	?	20H (Beta, V2)	B.1.351	Beta	2021-08-17
hCoV-19/SouthAfrica/KRISP-K008297/2021	betacoronavirus	EPI_ISL_1085990	?	2021-01-11	Africa	South Africa	Eastern Cape	Nelson Mandela Bay	Africa	South Africa	Eastern Cape	genome	29856	Human	35	Female	?	None	GH	Netcare/AMPATH	KRISP, KZN Research Innovation and Sequencing Platform	Giandhari J, Pillay S, Maslo C, Sitharam L, Lessells R, Mdlalose K, York D, Khan S, Emmanuel SJ, Tegally H, Wilkinson E, de Oliveira T	https://www.gisaid.org/	?	?	2021-02-26	?	20H (Beta, V2)	B.1	Beta	2021-08-17
hCoV-19/SouthAfrica/KRISP-K008299/2021	betacoronavirus	EPI_ISL_1085991	?	2021-01-11	Africa	South Africa	Eastern Cape	Nelson Mandela Bay	Africa	South Africa	Eastern Cape	genome	29787	Human	36	Male	?	B.1.351	GH	Netcare/AMPATH	KRISP, KZN Research Innovation and Sequencing Platform	Giandhari J, Pillay S, Maslo C, Sitharam L, Lessells R, Mdlalose K, York D, Khan S, Emmanuel SJ, Tegally H, Wilkinson E, de Oliveira T	https://www.gisaid.org/	?	?	2021-02-26	?	20H (Beta, V2)	B.1.351	Beta	2021-08-17
hCoV-19/SouthAfrica/KRISP-K008339/2021	betacoronavirus	EPI_ISL_1085992	?	2021-01-11	Africa	South Africa	Eastern Cape	Nelson Mandela Bay	Africa	South Africa	Eastern Cape	genome	29847	Human	38	Female	?	B.1.351	GH	Netcare/AMPATH	KRISP, KZN Research Innovation and Sequencing Platform	Giandhari J, Pillay S, Maslo C, Sitharam L, Lessells R, Mdlalose K, York D, Khan S, Emmanuel SJ, Tegally H, Wilkinson E, de Oliveira T	https://www.gisaid.org/	?	?	2021-02-26	?	20H (Beta, V2)	B.1.351	Beta	2021-08-17
hCoV-19/SouthAfrica/KRISP-K008359/2021	betacoronavirus	EPI_ISL_1085994	?	2021-01-11	Africa	South Africa	Eastern Cape	Nelson Mandela Bay	Africa	South Africa	Eastern Cape	genome	29797	Human	39	Male	?	B.1.351	GH	Netcare/AMPATH	KRISP, KZN Research Innovation and Sequencing Platform	Giandhari J, Pillay S, Maslo C, Sitharam L, Lessells R, Mdlalose K, York D, Khan S, Emmanuel SJ, Tegally H, Wilkinson E, de Oliveira T	https://www.gisaid.org/	?	?	2021-02-26	?	20H (Beta, V2)	B.1.351	Beta	2021-08-17
hCoV-19/SouthAfrica/KRISP-K008361/2021	betacoronavirus	EPI_ISL_1085995	?	2021-01-11	Africa	South Africa	Eastern Cape	Nelson Mandela Bay	Africa	South Africa	Eastern Cape	genome	29795	Human	37	Female	?	B.1.351	GH	Netcare/AMPATH	KRISP, KZN Research Innovation and Sequencing Platform	Giandhari J, Pillay S, Maslo C, Sitharam L, Lessells R, Mdlalose K, York D, Khan S, Emmanuel SJ, Tegally H, Wilkinson E, de Oliveira T	https://www.gisaid.org/	?	?	2021-02-26	?	20H (Beta, V2)	B.1.351	Beta	2021-08-17
hCoV-19/SouthAfrica/KRISP-K008362/2021	betacoronavirus	EPI_ISL_1085996	?	2021-01-11	Africa	South Africa	Eastern Cape	Nelson Mandela Bay	Africa	South Africa	Eastern Cape	genome	29847	Human	38	Male	?	B.1.351	GH	Netcare/AMPATH	KRISP, KZN Research Innovation and Sequencing Platform	Giandhari J, Pillay S, Maslo C, Sitharam L, Lessells R, Mdlalose K, York D, Khan S, Emmanuel SJ, Tegally H, Wilkinson E, de Oliveira T	https://www.gisaid.org/	?	?	2021-02-26	?	20H (Beta, V2)	B.1.351	Beta	2021-08-17
hCoV-19/SouthAfrica/KRISP-K008363/2021	betacoronavirus	EPI_ISL_1085997	?	2021-01-11	Africa	South Africa	Eastern Cape	Nelson Mandela Bay	Africa	South Africa	Eastern Cape	genome	29795	Human	46	Female	?	B.1.351	GH	Netcare/AMPATH	KRISP, KZN Research Innovation and Sequencing Platform	Giandhari J, Pillay S, Maslo C, Sitharam L, Lessells R, Mdlalose K, York D, Khan S, Emmanuel SJ, Tegally H, Wilkinson E, de Oliveira T	https://www.gisaid.org/	?	?	2021-02-26	?	20H (Beta, V2)	B.1.351	Beta	2021-08-17
hCoV-19/SouthAfrica/KRISP-K008365/2021	betacoronavirus	EPI_ISL_1085998	?	2021-01-11	Africa	South Africa	Eastern Cape	Nelson Mandela Bay	Africa	South Africa	Eastern Cape	genome	29797	Human	58	Female	?	B.1.351	GH	Netcare/AMPATH	KRISP, KZN Research Innovation and Sequencing Platform	Giandhari J, Pillay S, Maslo C, Sitharam L, Lessells R, Mdlalose K, York D, Khan S, Emmanuel SJ, Tegally H, Wilkinson E, de Oliveira T	https://www.gisaid.org/	?	?	2021-02-26	?	20H (Beta, V2)	B.1.351	Beta	2021-08-17
hCoV-19/SouthAfrica/KRISP-K008366/2021	betacoronavirus	EPI_ISL_1085999	?	2021-01-11	Africa	South Africa	Eastern Cape	Nelson Mandela Bay	Africa	South Africa	Eastern Cape	genome	29788	Human	57	Male	?	A.23.1	S	Netcare/AMPATH	KRISP, KZN Research Innovation and Sequencing Platform	Giandhari J, Pillay S, Maslo C, Sitharam L, Lessells R, Mdlalose K, York D, Khan S, Emmanuel SJ, Tegally H, Wilkinson E, de Oliveira T	https://www.gisaid.org/	?	?	2021-02-26	?	19B	A.23.1	VUI-202102/01	2021-08-17
hCoV-19/SouthAfrica/KRISP-K008367/2021	betacoronavirus	EPI_ISL_1086000	?	2021-01-11	Africa	South Africa	Eastern Cape	Nelson Mandela Bay	Africa	South Africa	Eastern Cape	genome	29797	Human	60	Female	?	B.1.351	GH	Netcare/AMPATH	KRISP, KZN Research Innovation and Sequencing Platform	Giandhari J, Pillay S, Maslo C, Sitharam L, Lessells R, Mdlalose K, York D, Khan S, Emmanuel SJ, Tegally H, Wilkinson E, de Oliveira T	https://www.gisaid.org/	?	?	2021-02-26	?	20H (Beta, V2)	B.1.351	Beta	2021-08-17
hCoV-19/SouthAfrica/KRISP-K008369/2021	betacoronavirus	EPI_ISL_1086002	?	2021-01-11	Africa	South Africa	Eastern Cape	Nelson Mandela Bay	Africa	South Africa	Eastern Cape	genome	29795	Human	63	Male	?	B.1.351	GH	Netcare/AMPATH	KRISP, KZN Research Innovation and Sequencing Platform	Giandhari J, Pillay S, Maslo C, Sitharam L, Lessells R, Mdlalose K, York D, Khan S, Emmanuel SJ, Tegally H, Wilkinson E, de Oliveira T	https://www.gisaid.org/	?	?	2021-02-26	?	20H (Beta, V2)	B.1.351	Beta	2021-08-17
hCoV-19/SouthAfrica/KRISP-K008370/2021	betacoronavirus	EPI_ISL_1086003	?	2021-01-11	Africa	South Africa	Eastern Cape	Sarah Baartman	Africa	South Africa	Eastern Cape	genome	29785	Human	26	Male	?	B.1.351	GH	Netcare/AMPATH	KRISP, KZN Research Innovation and Sequencing Platform	Giandhari J, Pillay S, Maslo C, Sitharam L, Lessells R, Mdlalose K, York D, Khan S, Emmanuel SJ, Tegally H, Wilkinson E, de Oliveira T	https://www.gisaid.org/	?	?	2021-02-26	?	20H (Beta, V2)	B.1.351	Beta	2021-08-17
hCoV-19/SouthAfrica/KRISP-K008371/2021	betacoronavirus	EPI_ISL_1086004	?	2021-01-11	Africa	South Africa	Eastern Cape	Sarah Baartman	Africa	South Africa	Eastern Cape	genome	29847	Human	56	Female	?	B.1.351	GH	Netcare/AMPATH	KRISP, KZN Research Innovation and Sequencing Platform	Giandhari J, Pillay S, Maslo C, Sitharam L, Lessells R, Mdlalose K, York D, Khan S, Emmanuel SJ, Tegally H, Wilkinson E, de Oliveira T	https://www.gisaid.org/	?	?	2021-02-26	?	20H (Beta, V2)	B.1.351	Beta	2021-08-17
hCoV-19/SouthAfrica/KRISP-K008373/2021	betacoronavirus	EPI_ISL_1086006	?	2021-01-11	Africa	South Africa	Eastern Cape	Sarah Baartman	Africa	South Africa	Eastern Cape	genome	29795	Human	77	Female	?	B.1.351	GH	Netcare/AMPATH	KRISP, KZN Research Innovation and Sequencing Platform	Giandhari J, Pillay S, Maslo C, Sitharam L, Lessells R, Mdlalose K, York D, Khan S, Emmanuel SJ, Tegally H, Wilkinson E, de Oliveira T	https://www.gisaid.org/	?	?	2021-02-26	?	20H (Beta, V2)	B.1.351	Beta	2021-08-17
hCoV-19/SouthAfrica/KRISP-K008434/2021	betacoronavirus	EPI_ISL_1086007	?	2021-01-11	Africa	South Africa	Eastern Cape		Africa	South Africa	Eastern Cape	genome	29801	Human	unknown	unknown	?	B.1.351	GH	Netcare/AMPATH	KRISP, KZN Research Innovation and Sequencing Platform	Giandhari J, Pillay S, Maslo C, Sitharam L, Lessells R, Mdlalose K, York D, Khan S, Emmanuel SJ, Tegally H, Wilkinson E, de Oliveira T	https://www.gisaid.org/	?	?	2021-02-26	?	20H (Beta, V2)	B.1.351	Beta	2021-08-17
hCoV-19/SouthAfrica/KRISP-K008436/2021	betacoronavirus	EPI_ISL_1086008	?	2021-01-11	Africa	South Africa	Eastern Cape	Nelson Mandela Bay	Africa	South Africa	Eastern Cape	genome	29803	Human	66	Female	?	B.1.351	GH	Netcare/AMPATH	KRISP, KZN Research Innovation and Sequencing Platform	Giandhari J, Pillay S, Maslo C, Sitharam L, Lessells R, Mdlalose K, York D, Khan S, Emmanuel SJ, Tegally H, Wilkinson E, de Oliveira T	https://www.gisaid.org/	?	?	2021-02-26	?	20H (Beta, V2)	B.1.351	Beta	2021-08-17
hCoV-19/SouthAfrica/KRISP-K008437/2021	betacoronavirus	EPI_ISL_1086009	?	2021-01-11	Africa	South Africa	Eastern Cape	Sarah Baartman	Africa	South Africa	Eastern Cape	genome	29847	Human	57	Male	?	B.1.351	GH	Netcare/AMPATH	KRISP, KZN Research Innovation and Sequencing Platform	Giandhari J, Pillay S, Maslo C, Sitharam L, Lessells R, Mdlalose K, York D, Khan S, Emmanuel SJ, Tegally H, Wilkinson E, de Oliveira T	https://www.gisaid.org/	?	?	2021-02-26	?	20H (Beta, V2)	B.1.351	Beta	2021-08-17
hCoV-19/SouthAfrica/KRISP-K008438/2021	betacoronavirus	EPI_ISL_1086010	?	2021-01-11	Africa	South Africa	Eastern Cape	Sarah Baartman	Africa	South Africa	Eastern Cape	genome	29847	Human	53	Female	?	B.1.351	GH	Netcare/AMPATH	KRISP, KZN Research Innovation and Sequencing Platform	Giandhari J, Pillay S, Maslo C, Sitharam L, Lessells R, Mdlalose K, York D, Khan S, Emmanuel SJ, Tegally H, Wilkinson E, de Oliveira T	https://www.gisaid.org/	?	?	2021-02-26	?	20H (Beta, V2)	B.1.351	Beta	2021-08-17
hCoV-19/SouthAfrica/KRISP-K008439/2021	betacoronavirus	EPI_ISL_1086011	?	2021-01-11	Africa	South Africa	Eastern Cape	Sarah Baartman	Africa	South Africa	Eastern Cape	genome	29846	Human	23	Male	?	B.1.351	GH	Netcare/AMPATH	KRISP, KZN Research Innovation and Sequencing Platform	Giandhari J, Pillay S, Maslo C, Sitharam L, Lessells R, Mdlalose K, York D, Khan S, Emmanuel SJ, Tegally H, Wilkinson E, de Oliveira T	https://www.gisaid.org/	?	?	2021-02-26	?	20H (Beta, V2)	B.1.351	Beta	2021-08-17
hCoV-19/SouthAfrica/KRISP-K008440/2021	betacoronavirus	EPI_ISL_1086012	?	2021-01-11	Africa	South Africa	Eastern Cape	Nelson Mandela Bay	Africa	South Africa	Eastern Cape	genome	29797	Human	67	Male	?	B.1.351	GH	Netcare/AMPATH	KRISP, KZN Research Innovation and Sequencing Platform	Giandhari J, Pillay S, Maslo C, Sitharam L, Lessells R, Mdlalose K, York D, Khan S, Emmanuel SJ, Tegally H, Wilkinson E, de Oliveira T	https://www.gisaid.org/	?	?	2021-02-26	?	20H (Beta, V2)	B.1.351	Beta	2021-08-17
hCoV-19/SouthAfrica/KRISP-K008441/2021	betacoronavirus	EPI_ISL_1086013	?	2021-01-11	Africa	South Africa	Eastern Cape	Sarah Baartman	Africa	South Africa	Eastern Cape	genome	29847	Human	48	Female	?	B.1.351	GH	Netcare/AMPATH	KRISP, KZN Research Innovation and Sequencing Platform	Giandhari J, Pillay S, Maslo C, Sitharam L, Lessells R, Mdlalose K, York D, Khan S, Emmanuel SJ, Tegally H, Wilkinson E, de Oliveira T	https://www.gisaid.org/	?	?	2021-02-26	?	20H (Beta, V2)	B.1.351	Beta	2021-08-17
hCoV-19/SouthAfrica/KRISP-K008442/2021	betacoronavirus	EPI_ISL_1086014	?	2021-01-11	Africa	South Africa	Eastern Cape	Sarah Baartman	Africa	South Africa	Eastern Cape	genome	29847	Human	55	Female	?	B.1.351	GH	Netcare/AMPATH	KRISP, KZN Research Innovation and Sequencing Platform	Giandhari J, Pillay S, Maslo C, Sitharam L, Lessells R, Mdlalose K, York D, Khan S, Emmanuel SJ, Tegally H, Wilkinson E, de Oliveira T	https://www.gisaid.org/	?	?	2021-02-26	?	20H (Beta, V2)	B.1.351	Beta	2021-08-17
hCoV-19/SouthAfrica/KRISP-K008452/2021	betacoronavirus	EPI_ISL_1086015	?	2021-01-11	Africa	South Africa	Eastern Cape	Nelson Mandela Bay	Africa	South Africa	Eastern Cape	genome	29798	Human	39	Female	?	B.1.351	GH	Netcare/AMPATH	KRISP, KZN Research Innovation and Sequencing Platform	Giandhari J, Pillay S, Maslo C, Sitharam L, Lessells R, Mdlalose K, York D, Khan S, Emmanuel SJ, Tegally H, Wilkinson E, de Oliveira T	https://www.gisaid.org/	?	?	2021-02-26	?	20H (Beta, V2)	B.1.351	Beta	2021-08-17
hCoV-19/SouthAfrica/KRISP-K008455/2021	betacoronavirus	EPI_ISL_1086016	?	2021-01-11	Africa	South Africa	Eastern Cape	Nelson Mandela Bay	Africa	South Africa	Eastern Cape	genome	29797	Human	59	Male	?	B.1.351	GH	Netcare/AMPATH	KRISP, KZN Research Innovation and Sequencing Platform	Giandhari J, Pillay S, Maslo C, Sitharam L, Lessells R, Mdlalose K, York D, Khan S, Emmanuel SJ, Tegally H, Wilkinson E, de Oliveira T	https://www.gisaid.org/	?	?	2021-02-26	?	20H (Beta, V2)	B.1.351	Beta	2021-08-17
hCoV-19/SouthAfrica/KRISP-K008456/2021	betacoronavirus	EPI_ISL_1086017	?	2021-01-11	Africa	South Africa	Eastern Cape	Nelson Mandela Bay	Africa	South Africa	Eastern Cape	genome	29794	Human	11	Male	?	B.1.351	GH	Netcare/AMPATH	KRISP, KZN Research Innovation and Sequencing Platform	Giandhari J, Pillay S, Maslo C, Sitharam L, Lessells R, Mdlalose K, York D, Khan S, Emmanuel SJ, Tegally H, Wilkinson E, de Oliveira T	https://www.gisaid.org/	?	?	2021-02-26	?	20H (Beta, V2)	B.1.351	Beta	2021-08-17
hCoV-19/SouthAfrica/KRISP-K008458/2021	betacoronavirus	EPI_ISL_1086018	?	2021-01-11	Africa	South Africa	Eastern Cape	Nelson Mandela Bay	Africa	South Africa	Eastern Cape	genome	29798	Human	36	Female	?	B.1.351	GH	Netcare/AMPATH	KRISP, KZN Research Innovation and Sequencing Platform	Giandhari J, Pillay S, Maslo C, Sitharam L, Lessells R, Mdlalose K, York D, Khan S, Emmanuel SJ, Tegally H, Wilkinson E, de Oliveira T	https://www.gisaid.org/	?	?	2021-02-26	?	20H (Beta, V2)	B.1.351	Beta	2021-08-17
hCoV-19/SouthAfrica/KRISP-K008462/2021	betacoronavirus	EPI_ISL_1086019	?	2021-01-11	Africa	South Africa	Eastern Cape	Nelson Mandela Bay	Africa	South Africa	Eastern Cape	genome	29798	Human	22	Female	?	B.1.351	GH	Netcare/AMPATH	KRISP, KZN Research Innovation and Sequencing Platform	Giandhari J, Pillay S, Maslo C, Sitharam L, Lessells R, Mdlalose K, York D, Khan S, Emmanuel SJ, Tegally H, Wilkinson E, de Oliveira T	https://www.gisaid.org/	?	?	2021-02-26	?	20H (Beta, V2)	B.1.351	Beta	2021-08-17
hCoV-19/SouthAfrica/KRISP-K008345/2021	betacoronavirus	EPI_ISL_1086020	?	2021-01-12	Africa	South Africa	Eastern Cape	Sarah Baartman	Africa	South Africa	Eastern Cape	genome	29795	Human	65	Male	?	B.1.351	GH	Netcare/AMPATH	KRISP, KZN Research Innovation and Sequencing Platform	Giandhari J, Pillay S, Maslo C, Sitharam L, Lessells R, Mdlalose K, York D, Khan S, Emmanuel SJ, Tegally H, Wilkinson E, de Oliveira T	https://www.gisaid.org/	?	?	2021-02-26	?	20H (Beta, V2)	B.1.351	Beta	2021-08-17
hCoV-19/SouthAfrica/KRISP-K008331/2021	betacoronavirus	EPI_ISL_1086021	?	2021-01-12	Africa	South Africa	Eastern Cape	Nelson Mandela Bay	Africa	South Africa	Eastern Cape	genome	29791	Human	41	Male	?	B.1.351	GH	Netcare/AMPATH	KRISP, KZN Research Innovation and Sequencing Platform	Giandhari J, Pillay S, Maslo C, Sitharam L, Lessells R, Mdlalose K, York D, Khan S, Emmanuel SJ, Tegally H, Wilkinson E, de Oliveira T	https://www.gisaid.org/	?	?	2021-02-26	?	20H (Beta, V2)	B.1.351	Beta	2021-08-17
hCoV-19/SouthAfrica/KRISP-K008337/2021	betacoronavirus	EPI_ISL_1086023	?	2021-01-12	Africa	South Africa	Eastern Cape	Nelson Mandela Bay	Africa	South Africa	Eastern Cape	genome	29795	Human	52	Female	?	B.1.351	GH	Netcare/AMPATH	KRISP, KZN Research Innovation and Sequencing Platform	Giandhari J, Pillay S, Maslo C, Sitharam L, Lessells R, Mdlalose K, York D, Khan S, Emmanuel SJ, Tegally H, Wilkinson E, de Oliveira T	https://www.gisaid.org/	?	?	2021-02-26	?	20H (Beta, V2)	B.1.351	Beta	2021-08-17
hCoV-19/SouthAfrica/KRISP-K008340/2021	betacoronavirus	EPI_ISL_1086024	?	2021-01-12	Africa	South Africa	Eastern Cape	Nelson Mandela Bay	Africa	South Africa	Eastern Cape	genome	29782	Human	60	Female	?	B.1.351	GH	Netcare/AMPATH	KRISP, KZN Research Innovation and Sequencing Platform	Giandhari J, Pillay S, Maslo C, Sitharam L, Lessells R, Mdlalose K, York D, Khan S, Emmanuel SJ, Tegally H, Wilkinson E, de Oliveira T	https://www.gisaid.org/	?	?	2021-02-26	?	20H (Beta, V2)	B.1.351	Beta	2021-08-17
hCoV-19/SouthAfrica/KRISP-K008344/2021	betacoronavirus	EPI_ISL_1086026	?	2021-01-12	Africa	South Africa	Eastern Cape	Nelson Mandela Bay	Africa	South Africa	Eastern Cape	genome	29847	Human	60	Female	?	B.1.351	GH	Netcare/AMPATH	KRISP, KZN Research Innovation and Sequencing Platform	Giandhari J, Pillay S, Maslo C, Sitharam L, Lessells R, Mdlalose K, York D, Khan S, Emmanuel SJ, Tegally H, Wilkinson E, de Oliveira T	https://www.gisaid.org/	?	?	2021-02-26	?	20H (Beta, V2)	B.1.351	Beta	2021-08-17
hCoV-19/SouthAfrica/KRISP-K008347/2021	betacoronavirus	EPI_ISL_1086027	?	2021-01-12	Africa	South Africa	Eastern Cape	Nelson Mandela Bay	Africa	South Africa	Eastern Cape	genome	29795	Human	61	Male	?	B.1.351	GH	Netcare/AMPATH	KRISP, KZN Research Innovation and Sequencing Platform	Giandhari J, Pillay S, Maslo C, Sitharam L, Lessells R, Mdlalose K, York D, Khan S, Emmanuel SJ, Tegally H, Wilkinson E, de Oliveira T	https://www.gisaid.org/	?	?	2021-02-26	?	20H (Beta, V2)	B.1.351	Beta	2021-08-17
hCoV-19/SouthAfrica/KRISP-K008350/2021	betacoronavirus	EPI_ISL_1086028	?	2021-01-12	Africa	South Africa	Eastern Cape	Nelson Mandela Bay	Africa	South Africa	Eastern Cape	genome	29804	Human	36	Female	?	B.1.351	O	Netcare/AMPATH	KRISP, KZN Research Innovation and Sequencing Platform	Giandhari J, Pillay S, Maslo C, Sitharam L, Lessells R, Mdlalose K, York D, Khan S, Emmanuel SJ, Tegally H, Wilkinson E, de Oliveira T	https://www.gisaid.org/	?	?	2021-02-26	?	20H (Beta, V2)	B.1.351	Beta	2021-08-17
hCoV-19/SouthAfrica/KRISP-K008332/2021	betacoronavirus	EPI_ISL_1086031	?	2021-01-13	Africa	South Africa	Eastern Cape	Nelson Mandela Bay	Africa	South Africa	Eastern Cape	genome	29856	Human	65	Female	?	None	GH	Netcare/AMPATH	KRISP, KZN Research Innovation and Sequencing Platform	Giandhari J, Pillay S, Maslo C, Sitharam L, Lessells R, Mdlalose K, York D, Khan S, Emmanuel SJ, Tegally H, Wilkinson E, de Oliveira T	https://www.gisaid.org/	?	?	2021-02-26	?	20H (Beta, V2)	None	Beta	2021-08-17
hCoV-19/SouthAfrica/KRISP-K008335/2021	betacoronavirus	EPI_ISL_1086032	?	2021-01-13	Africa	South Africa	Eastern Cape	Nelson Mandela Bay	Africa	South Africa	Eastern Cape	genome	29781	Human	74	Male	?	B.1.351	GH	Netcare/AMPATH	KRISP, KZN Research Innovation and Sequencing Platform	Giandhari J, Pillay S, Maslo C, Sitharam L, Lessells R, Mdlalose K, York D, Khan S, Emmanuel SJ, Tegally H, Wilkinson E, de Oliveira T	https://www.gisaid.org/	?	?	2021-02-26	?	20H (Beta, V2)	B.1.351	Beta	2021-08-17

## Sheet: Table S3
seqName	clade	qc.overallScore	qc.overallStatus	totalGaps	totalInsertions	totalMissing	totalMutations	totalNonACGTNs	totalPcrPrimerChanges	substitutions	deletions	insertions	missing	nonACGTNs	pcrPrimerChanges	aaSubstitutions	totalAminoacidSubstitutions	aaDeletions	totalAminoacidDeletions	alignmentEnd	alignmentScore	alignmentStart	qc.missingData.missingDataThreshold	qc.missingData.score	qc.missingData.status	qc.missingData.totalMissing	qc.mixedSites.mixedSitesThreshold	qc.mixedSites.score	qc.mixedSites.status	qc.mixedSites.totalMixedSites	qc.privateMutations.cutoff	qc.privateMutations.excess	qc.privateMutations.score	qc.privateMutations.status	qc.privateMutations.total	qc.snpClusters.clusteredSNPs	qc.snpClusters.score	qc.snpClusters.status	qc.snpClusters.totalSNPs	errors	coverage
hCoV-19/SouthAfrica/KRISP-K008188/2020	20H (Beta, V2)	0	good	18	0	184	24	0	2	G174T,C241T,C1059T,A2692T,C3037T,G5230T,A10323G,C14408T,C21614T,A21801C,A22206G,G22661T,G22813T,G23012A,A23063T,A23403G,C23664T,G25563T,C25904T,C26456T,C26882T,C28253T,G28884T,C28887T	11288-11297,22287-22296		22340-22524		ChinaCDC_N_F:G28884T;C28887T	E:P71L,N:G204V,N:T205I,ORF1a:T265I,ORF1a:K1655N,ORF1a:K3353R,ORF1b:P314L,ORF3a:Q57H,ORF3a:S171L,S:L18F,S:D80A,S:D215G,S:L242H,S:V367F,S:K417N,S:E484K,S:N501Y,S:D614G,S:A701V	19	ORF1a:S3675-,ORF1a:G3676-,ORF1a:F3677-,S:A243-,S:L244-,S:H245-	6	29853	89288	38	3000	0	good	184	10	0	good	0	24	-3	0	good	5		0	good	0		99
hCoV-19/SouthAfrica/KRISP-K008192/2020	20H (Beta, V2)	0	good	18	0	258	25	0	1	G174T,C241T,C1059T,A2692T,C3037T,G4370A,G5230T,C9979T,A10323G,C14408T,C18115T,C21614T,A21801C,A22206G,G22813T,G23012A,A23063T,A23403G,C23664T,G25563T,C25904T,C26456T,G26909T,C28253T,C28887T	11288-11297,22287-22296		8655-8729,22339-22523		ChinaCDC_N_F:C28887T	E:P71L,N:T205I,ORF1a:T265I,ORF1a:G1369R,ORF1a:K1655N,ORF1a:K3353R,ORF1b:P314L,ORF1b:H1550Y,ORF3a:Q57H,ORF3a:S171L,S:L18F,S:D80A,S:D215G,S:L242H,S:K417N,S:E484K,S:N501Y,S:D614G,S:A701V	19	ORF1a:S3675-,ORF1a:G3676-,ORF1a:F3677-,S:A243-,S:L244-,S:H245-	6	29850	89275	38	3000	0	good	258	10	0	good	0	24	-2	0	good	6		0	good	0		99
hCoV-19/SouthAfrica/KRISP-K008194/2021	20H (Beta, V2)	2.41346	good	21	0	621	21	1	1	G174T,C241T,C1059T,C3037T,G5230T,A6930G,A10323G,C14408T,C21614T,A21801C,A22206G,G22813T,G23012A,A23063T,A23403G,C23664T,G25563T,C25904T,C26456T,C28253T,C28887T	11288-11297,21994-21997,22287-22296		2583-2792,8769-8881,10064-10084,22335-22524,28603-28694	M:23230	ChinaCDC_N_F:C28887T	E:P71L,N:T205I,ORF1a:T265I,ORF1a:K1655N,ORF1a:N2222S,ORF1a:K3353R,ORF1b:P314L,ORF3a:Q57H,ORF3a:S171L,S:L18F,S:D80A,S:D215G,S:L242H,S:K417N,S:E484K,S:N501Y,S:D614G,S:A701V	18	ORF1a:S3675-,ORF1a:G3676-,ORF1a:F3677-,S:Y144-,S:A243-,S:L244-,S:H245-	7	29844	89260	38	3000	11.8889	good	621	10	10	good	1	24	-4	0	good	4		0	good	0		98
hCoV-19/SouthAfrica/KRISP-K008209/2021	20H (Beta, V2)	8.55469	good	21	0	359	31	0	1	G174T,C241T,C1059T,G2513A,C3037T,G5230T,C6730T,A6863C,A6866T,C8655T,A8658G,A10323G,C14408T,C21614T,A21801C,A22206G,G22813T,G23012A,A23063T,A23403G,C23664T,C24795T,G25563T,T25707C,C25904T,C26456T,G27361T,C28253T,A28254C,T28406C,C28887T	11288-11297,22287-22296,27794-27797		6869-7043,22339-22524		ChinaCDC_N_F:C28887T	E:P71L,N:T205I,ORF1a:T265I,ORF1a:E750K,ORF1a:K1655N,ORF1a:K2200Q,ORF1a:N2201Y,ORF1a:S2797F,ORF1a:K2798R,ORF1a:K3353R,ORF1b:P314L,ORF3a:Q57H,ORF3a:S171L,ORF6:E54*,ORF7b:F13L,ORF8:I121L,S:L18F,S:D80A,S:D215G,S:L242H,S:K417N,S:E484K,S:N501Y,S:D614G,S:A701V,S:A1078V	26	ORF1a:S3675-,ORF1a:G3676-,ORF1a:F3677-,ORF7b:L14-,S:A243-,S:L244-,S:H245-	7	29853	89247	38	3000	2.18519	good	359	10	0	good	0	24	7	29.1667	good	15		0	good	0		99
hCoV-19/SouthAfrica/KRISP-K008218/2021	20H (Beta, V2)	0	good	18	0	207	27	0	1	G174T,C241T,C1059T,A2692T,C3037T,A4459G,G5230T,C7945T,C8655T,A10323G,C14408T,G20932A,C21614T,A21801C,A22206G,G22813T,G23012A,A23063T,A23403G,C23664T,C25275T,G25563T,C25904T,C26456T,C26645T,C28253T,C28887T	11288-11297,22287-22296		8860-8882,22339-22524		ChinaCDC_N_F:C28887T	E:P71L,N:T205I,ORF1a:T265I,ORF1a:I1398M,ORF1a:K1655N,ORF1a:S2797F,ORF1a:K3353R,ORF1b:P314L,ORF1b:G2489S,ORF3a:Q57H,ORF3a:S171L,S:L18F,S:D80A,S:D215G,S:L242H,S:K417N,S:E484K,S:N501Y,S:D614G,S:A701V,S:T1238I	21	ORF1a:S3675-,ORF1a:G3676-,ORF1a:F3677-,S:A243-,S:L244-,S:H245-	6	29853	89276	38	3000	0	good	207	10	0	good	0	24	-1	0	good	7		0	good	0		99
hCoV-19/SouthAfrica/KRISP-K008223/2021	20H (Beta, V2)	0.694444	good	18	0	201	28	0	1	G174T,C241T,C1059T,A2692T,C3037T,G5230T,A5662G,C8655T,C8964T,G10255T,A10323G,C10377T,C14408T,C16708T,C17502T,A21801C,A22206G,G22813T,G23012A,A23063T,A23403G,C23664T,G25563T,C25904T,C26456T,G28028T,C28253T,C28887T	11288-11297,22287-22296		22339-22524,23114-23130		ChinaCDC_N_F:C28887T	E:P71L,N:T205I,ORF1a:T265I,ORF1a:K1655N,ORF1a:S2797F,ORF1a:S2900L,ORF1a:L3330F,ORF1a:K3353R,ORF1a:P3371L,ORF1b:P314L,ORF3a:Q57H,ORF3a:S171L,ORF8:W45C,S:D80A,S:D215G,S:L242H,S:K417N,S:E484K,S:N501Y,S:D614G,S:A701V	21	ORF1a:S3675-,ORF1a:G3676-,ORF1a:F3677-,S:A243-,S:L244-,S:H245-	6	29852	89269	38	3000	0	good	201	10	0	good	0	24	2	8.33333	good	10		0	good	0		99
hCoV-19/SouthAfrica/KRISP-K008224/2021	20H (Beta, V2)	16	good	18	0	183	22	4	1	G174T,C241T,C1059T,A2692T,C3037T,G5230T,A10323G,C14408T,A21801C,A22206G,G22813T,G23012A,A23063T,A23403G,C23664T,G25563T,C25904T,C26456T,T27193C,C27804T,C28253T,C28887T	11288-11297,22287-22296		22340-22523	M:23170,K:23212,M:23230,R:23264	ChinaCDC_N_F:C28887T	E:P71L,N:T205I,ORF1a:T265I,ORF1a:K1655N,ORF1a:K3353R,ORF1b:P314L,ORF3a:Q57H,ORF3a:S171L,S:D80A,S:D215G,S:L242H,S:K417N,S:E484K,S:N501Y,S:D614G,S:A701V	16	ORF1a:S3675-,ORF1a:G3676-,ORF1a:F3677-,S:A243-,S:L244-,S:H245-	6	29854	89299	38	3000	0	good	183	10	40	mediocre	4	24	-4	0	good	4		0	good	0		99
hCoV-19/SouthAfrica/KRISP-K008226/2021	20H (Beta, V2)	0	good	18	0	191	28	0	1	G174T,C241T,C1059T,C1441T,A2692T,C3037T,G4300T,G5230T,A10323G,C14408T,G15380T,C21614T,A21801C,A22206G,G22813T,G23012A,A23063T,A23403G,C23664T,G25563T,C25904T,C26456T,C26645T,C27263T,C28253T,C28887T,G29315T,G29742T	11288-11297,22287-22296		22339-22524,23124-23130		ChinaCDC_N_F:C28887T	E:P71L,N:T205I,N:D348Y,ORF1a:T265I,ORF1a:K1655N,ORF1a:K3353R,ORF1b:P314L,ORF1b:S638I,ORF3a:Q57H,ORF3a:S171L,ORF6:T21I,S:L18F,S:D80A,S:D215G,S:L242H,S:K417N,S:E484K,S:N501Y,S:D614G,S:A701V	20	ORF1a:S3675-,ORF1a:G3676-,ORF1a:F3677-,S:A243-,S:L244-,S:H245-	6	29853	89272	38	3000	0	good	191	10	0	good	0	24	0	0	good	8		0	good	0		99
hCoV-19/SouthAfrica/KRISP-K008227/2021	20H (Beta, V2)	0	good	18	0	189	24	0	1	G174T,G208T,C241T,C1059T,C1263T,C3037T,G5230T,C6627T,A10323G,A11875G,C14408T,A21801C,A22206G,G22813T,G23012A,A23063T,A23403G,C23664T,G25563T,C25904T,C26456T,C28253T,C28887T,G29736T	11288-11297,22287-22296		22339-22524,23126-23130		ChinaCDC_N_F:C28887T	E:P71L,N:T205I,ORF1a:T265I,ORF1a:T333M,ORF1a:K1655N,ORF1a:T2121I,ORF1a:K3353R,ORF1b:P314L,ORF3a:Q57H,ORF3a:S171L,S:D80A,S:D215G,S:L242H,S:K417N,S:E484K,S:N501Y,S:D614G,S:A701V	18	ORF1a:S3675-,ORF1a:G3676-,ORF1a:F3677-,S:A243-,S:L244-,S:H245-	6	29852	89285	38	s	0	good	189	10	0	good	0	24	-1	0	good	7		0	good	0		99
hCoV-19/SouthAfrica/KRISP-K008231/2021	20H (Beta, V2)	1	good	24	0	185	28	1	1	G174T,C241T,A605G,C1059T,A2692T,C3037T,A4459G,G5230T,A10323G,C14408T,C21614T,A21801C,A22206G,G22813T,G23012A,A23063T,A23403G,C23664T,A25243G,G25563T,C25904T,C26456T,C26645T,T27616C,T28176C,C28253T,A28254C,C28887T	519-525,11288-11297,22287-22296		22339-22524	K:23068	ChinaCDC_N_F:C28887T	E:P71L,N:T205I,ORF1a:M85K,ORF1a:I114V,ORF1a:T265I,ORF1a:I1398M,ORF1a:K1655N,ORF1a:K3353R,ORF1b:P314L,ORF3a:Q57H,ORF3a:S171L,ORF7a:Y75H,ORF8:I121L,S:L18F,S:D80A,S:D215G,S:L242H,S:K417N,S:E484K,S:N501Y,S:D614G,S:A701V,S:I1227M	23	ORF1a:V86-,ORF1a:E87-,ORF1a:S3675-,ORF1a:G3676-,ORF1a:F3677-,S:A243-,S:L244-,S:H245-	8	29853	89250	38	3000	0	good	185	10	10	good	1	24	0	0	good	8		0	good	0		99
hCoV-19/SouthAfrica/KRISP-K008235/2021	20H (Beta, V2)	1.17361	good	18	0	208	27	1	1	G174T,C241T,C1059T,G1820A,A2692T,C3037T,G5230T,C8655T,A8658G,C10252T,A10323G,C14408A,C21614T,A21801C,A22206G,G22813T,G23012A,A23063T,A23403G,C23664T,G25563T,G25784T,C25904T,G26152T,C26456T,C28253T,C28887T	11288-11297,22287-22296		2583-2601,20160-20163,22335-22522	K:23137	ChinaCDC_N_F:C28887T	E:P71L,N:T205I,ORF1a:T265I,ORF1a:G519S,ORF1a:K1655N,ORF1a:S2797F,ORF1a:K2798R,ORF1a:K3353R,ORF1b:P314H,ORF3a:Q57H,ORF3a:W131L,ORF3a:S171L,ORF3a:G254*,S:L18F,S:D80A,S:D215G,S:L242H,S:K417N,S:E484K,S:N501Y,S:D614G,S:A701V	22	ORF1a:S3675-,ORF1a:G3676-,ORF1a:F3677-,S:A243-,S:L244-,S:H245-	6	29850	89267	38	3000	0	good	208	10	10	good	1	24	1	4.16667	good	9		0	good	0		99
hCoV-19/SouthAfrica/KRISP-K008236/2020	20H (Beta, V2)	0.29642	good	18	0	447	23	0	1	G174T,C241T,C1059T,C3037T,G5230T,A10323G,C14408T,C19160T,G19518T,C21614T,A21801C,A22206G,G22813T,G23012A,A23063T,A23403G,C23664T,G25563T,C25904T,C26456T,A27742T,C28253T,C28887T	11288-11297,22287-22296		2634-2710,8655-8706,20097-20182,21376,22322-22524,23114-23129,29854-29871		ChinaCDC_N_F:C28887T	E:P71L,N:T205I,ORF1a:T265I,ORF1a:K1655N,ORF1a:K3353R,ORF1b:P314L,ORF1b:S1898F,ORF1b:L2017F,ORF3a:Q57H,ORF3a:S171L,ORF7a:K117*,S:L18F,S:D80A,S:D215G,S:L242H,S:K417N,S:E484K,S:N501Y,S:D614G,S:A701V	20	ORF1a:S3675-,ORF1a:G3676-,ORF1a:F3677-,S:A243-,S:L244-,S:H245-	6	29902	89439	38	3000	5.44444	good	447	10	0	good	0	24	-3	0	good	5		0	good	0		99
hCoV-19/SouthAfrica/KRISP-K008239/2021	20H (Beta, V2)	0.0561866	good	36	0	364	24	0	1	G174T,C241T,C1059T,A2692T,C3037T,G5230T,C8655T,A10323G,A10691G,C14408T,C21614T,A21801C,A22206G,G22813T,G23012A,A23063T,C23191T,A23403G,C23664T,G25563T,C25904T,C26456T,C28887T,G29260T	6047-6065,11288-11297,22287-22296		8663-8667,20037-20181,22334-22524,29845-29871		ChinaCDC_N_F:C28887T	E:P71L,N:T205I,ORF1a:T265I,ORF1a:K1655N,ORF1a:S2797F,ORF1a:K3353R,ORF1a:I3476V,ORF1b:P314L,ORF3a:Q57H,ORF3a:S171L,S:L18F,S:D80A,S:D215G,S:L242H,S:K417N,S:E484K,S:N501Y,S:D614G,S:A701V	19	ORF1a:F1928-,ORF1a:K1929-,ORF1a:F1930-,ORF1a:V1931-,ORF1a:C1932-,ORF1a:D1933-,ORF1a:S3675-,ORF1a:G3676-,ORF1a:F3677-,S:A243-,S:L244-,S:H245-	12	29902	89377	38	3000	2.37037	good	364	10	0	good	0	24	0	0	good	8		0	good	0		99
hCoV-19/SouthAfrica/KRISP-K008240/2021	20H (Beta, V2)	0	good	21	0	185	23	0	1	G174T,C241T,C1059T,A2692T,C3037T,C4794T,G5230T,A6930G,A10323G,C14408T,C21614T,A21801C,A22206G,G22813T,G23012A,A23063T,A23403G,C23664T,G25563T,C25904T,C26456T,C28253T,C28887T	11288-11297,21994-21997,22287-22296		22339-22524		ChinaCDC_N_F:C28887T	E:P71L,N:T205I,ORF1a:T265I,ORF1a:S1510F,ORF1a:K1655N,ORF1a:N2222S,ORF1a:K3353R,ORF1b:P314L,ORF3a:Q57H,ORF3a:S171L,S:L18F,S:D80A,S:D215G,S:L242H,S:K417N,S:E484K,S:N501Y,S:D614G,S:A701V	19	ORF1a:S3675-,ORF1a:G3676-,ORF1a:F3677-,S:Y144-,S:A243-,S:L244-,S:H245-	7	29852	89276	38	3000	0	good	185	10	0	good	0	24	-3	0	good	5		0	good	0		99
hCoV-19/SouthAfrica/KRISP-K008243/2021	20H (Beta, V2)	4.34028	good	18	0	232	30	0	2	G174T,C241T,C1059T,C1263T,G1899T,C3037T,G5230T,A10323G,G13897T,C14119T,C14408T,G16813T,C18171T,T20777C,A21801C,A22206G,G22813T,G23012A,A23063T,A23403G,C23625T,C23664T,C24616T,G25563T,C25904T,C26456T,C28253T,A28254C,C28846T,C28887T	11288-11297,22287-22296		2259-2280,6171-6176,20160-20181,22339-22524		ChinaCDC_N_F:C28887T,Pasteur_IP4_P:C14119T	E:P71L,N:T205I,ORF1a:T265I,ORF1a:T333M,ORF1a:R545L,ORF1a:K1655N,ORF1a:K3353R,ORF1b:D144Y,ORF1b:P218S,ORF1b:P314L,ORF1b:V1116L,ORF1b:I2437T,ORF3a:Q57H,ORF3a:S171L,ORF8:I121L,S:D80A,S:D215G,S:L242H,S:K417N,S:E484K,S:N501Y,S:D614G,S:A688V,S:A701V	24	ORF1a:S3675-,ORF1a:G3676-,ORF1a:F3677-,S:A243-,S:L244-,S:H245-	6	29853	89264	38	3000	0	good	232	10	0	good	0	24	5	20.8333	good	13		0	good	0		99
hCoV-19/SouthAfrica/KRISP-K008245/2021	20H (Beta, V2)	1	good	18	0	185	22	1	1	G174T,C241T,C1059T,A2692T,C3037T,G5230T,C9344T,A10323G,C14408T,A21801C,A22206G,G22813T,G23012A,A23063T,A23403G,C23664T,G25563T,C25904T,C26456T,T27193C,C28253T,C28887T	11288-11297,22287-22296		22339-22524	K:23068	ChinaCDC_N_F:C28887T	E:P71L,N:T205I,ORF1a:T265I,ORF1a:K1655N,ORF1a:L3027F,ORF1a:K3353R,ORF1b:P314L,ORF3a:Q57H,ORF3a:S171L,S:D80A,S:D215G,S:L242H,S:K417N,S:E484K,S:N501Y,S:D614G,S:A701V	17	ORF1a:S3675-,ORF1a:G3676-,ORF1a:F3677-,S:A243-,S:L244-,S:H245-	6	29853	89296	38	3000	0	good	185	10	10	good	1	24	-6	0	good	2		0	good	0		99
hCoV-19/SouthAfrica/KRISP-K008249/2021	20H (Beta, V2)	0.000342936	good	18	0	305	26	0	2	G174T,C241T,C1059T,A2692T,C3037T,G5230T,T7397C,A10323G,C10576T,C14408T,C21614T,A21801C,A22206G,G22813T,G23012A,A23063T,A23403G,C23664T,G25563T,C25904T,C26456T,C26985T,C28253T,A28254C,C28887T,G29179T	11288-11297,22287-22296		20063-20181,22340-22524,23126-23129		ChinaCDC_N_F:C28887T,USCDC_N2_F:G29179T	E:P71L,M:H155Y,N:T205I,ORF1a:T265I,ORF1a:K1655N,ORF1a:S2378P,ORF1a:K3353R,ORF1b:P314L,ORF3a:Q57H,ORF3a:S171L,ORF8:I121L,S:L18F,S:D80A,S:D215G,S:L242H,S:K417N,S:E484K,S:N501Y,S:D614G,S:A701V	20	ORF1a:S3675-,ORF1a:G3676-,ORF1a:F3677-,S:A243-,S:L244-,S:H245-	6	29852	89280	37	3000	0.185185	good	305	10	0	good	0	24	-1	0	good	7		0	good	0		99
hCoV-19/SouthAfrica/KRISP-K008251/2021	20H (Beta, V2)	0	good	18	0	210	28	0	1	G174T,C241T,C1059T,T1330C,A2692T,C3037T,C3096T,G5230T,C7834T,C8139T,A10323G,G12332T,C14408T,C21614T,A21801C,A22206G,G22813T,G23012A,A23063T,A23403G,C23664T,G25563T,C25904T,C26456T,C26645T,C28253T,C28887T,C29409T	11288-11297,22287-22296		1224-1250,22340-22524		ChinaCDC_N_F:C28887T	E:P71L,N:T205I,N:T379I,ORF1a:T265I,ORF1a:S944L,ORF1a:K1655N,ORF1a:S2625F,ORF1a:K3353R,ORF1a:A4023S,ORF1b:P314L,ORF3a:Q57H,ORF3a:S171L,S:L18F,S:D80A,S:D215G,S:L242H,S:K417N,S:E484K,S:N501Y,S:D614G,S:A701V	21	ORF1a:S3675-,ORF1a:G3676-,ORF1a:F3677-,S:A243-,S:L244-,S:H245-	6	29855	89278	38	3000	0	good	210	10	0	good	0	24	0	0	good	8		0	good	0		99
hCoV-19/SouthAfrica/KRISP-K008254/2021	20H (Beta, V2)	1.48638	good	18	0	451	28	1	1	G174T,C241T,C1059T,A2692T,C3037T,G5230T,C6638T,C9487T,A10323G,C12076T,C14408T,T20273C,C21614T,A21801C,A22206G,G22813T,G23012A,A23063T,A23403G,C23664T,G25563T,G25784T,C25904T,C26456T,C28253T,C28849T,C28887T,G29468T	11288-11297,22287-22296		5959-6168,20140-20179,22340-22524,29852-29871	K:23068	ChinaCDC_N_F:C28887T	E:P71L,N:T205I,N:D399Y,ORF1a:T265I,ORF1a:K1655N,ORF1a:H2125Y,ORF1a:K3353R,ORF1b:P314L,ORF1b:M2269T,ORF3a:Q57H,ORF3a:W131L,ORF3a:S171L,S:L18F,S:D80A,S:D215G,S:L242H,S:K417N,S:E484K,S:N501Y,S:D614G,S:A701V	21	ORF1a:S3675-,ORF1a:G3676-,ORF1a:F3677-,S:A243-,S:L244-,S:H245-	6	29902	89482	17	3000	5.59259	good	451	10	10	good	1	24	1	4.16667	good	9		0	good	0		98
hCoV-19/SouthAfrica/KRISP-K008260/2021	20H (Beta, V2)	0	good	18	0	252	26	0	1	G174T,C241T,C1059T,C3037T,G5230T,A8651C,C8655T,A10323G,C14408T,C17999T,C19572T,A21801C,A22206G,G22813T,G23012A,A23063T,A23403G,C23439T,C23664T,G25563T,C25904T,C25919T,C26456T,C28253T,A28254C,C28887T	11288-11297,22287-22296		8662-8706,8790-8795,22339-22524,23126-23129,29854-29869		ChinaCDC_N_F:C28887T	E:P71L,N:T205I,ORF1a:T265I,ORF1a:K1655N,ORF1a:M2796L,ORF1a:S2797F,ORF1a:K3353R,ORF1b:P314L,ORF1b:T1511I,ORF3a:Q57H,ORF3a:S171L,ORF3a:T176I,ORF8:I121L,S:D80A,S:D215G,S:L242H,S:K417N,S:E484K,S:N501Y,S:D614G,S:A626V,S:A701V	22	ORF1a:S3675-,ORF1a:G3676-,ORF1a:F3677-,S:A243-,S:L244-,S:H245-	6	29902	89427	38	3000	0	good	252	10	0	good	0	24	-1	0	good	7		0	good	0		99
hCoV-19/SouthAfrica/KRISP-K008268/2021	20H (Beta, V2)	6.25	good	18	0	255	27	0	2	G174T,C241T,C1059T,C1513T,C3037T,G5230T,C6525T,C8655T,A10323G,G13122A,C14408T,C15450T,G22205C,G22813T,G23012A,A23063T,A23403G,C23664T,T25171C,G25563T,C25904T,C26456T,C28253T,C28807T,C28887T,A28995G,G29737T	11288-11297,22287-22296		20160-20181,22334-22539,23119-23129,29852-29871		Charité_RdRp_F:C15450T,ChinaCDC_N_F:C28887T	E:P71L,N:T205I,N:Q241R,ORF1a:T265I,ORF1a:K1655N,ORF1a:T2087I,ORF1a:S2797F,ORF1a:K3353R,ORF1a:S4286N,ORF1b:P314L,ORF3a:Q57H,ORF3a:S171L,S:D215H,S:L242H,S:K417N,S:E484K,S:N501Y,S:D614G,S:A701V	19	ORF1a:S3675-,ORF1a:G3676-,ORF1a:F3677-,S:A243-,S:L244-,S:H245-	6	29902	89423	38	3000	0	good	255	10	0	good	0	24	6	25	good	14		0	good	0		99
hCoV-19/SouthAfrica/KRISP-K008270/2021	20H (Beta, V2)	16	good	18	0	185	27	4	1	G174T,C241T,G370A,C1059T,A2692T,C3037T,G3395T,G5230T,A10323G,C14408T,G19009T,A19601G,C21614T,A21801C,A22206G,G22813T,G23012A,A23063T,A23403G,C23664T,G25440T,G25563T,C25904T,C26456T,C26985T,C28253T,C28887T	11288-11297,22287-22296		22339-22524	Y:22791,M:22798,S:22801,S:22870	ChinaCDC_N_F:C28887T	E:P71L,M:H155Y,N:T205I,ORF1a:T265I,ORF1a:D1044Y,ORF1a:K1655N,ORF1a:K3353R,ORF1b:P314L,ORF1b:D1848Y,ORF1b:N2045S,ORF3a:K16N,ORF3a:Q57H,ORF3a:S171L,S:L18F,S:D80A,S:D215G,S:L242H,S:K417N,S:E484K,S:N501Y,S:D614G,S:A701V	22	ORF1a:S3675-,ORF1a:G3676-,ORF1a:F3677-,S:A243-,S:L244-,S:H245-	6	29853	89276	38	3000	0	good	185	10	40	mediocre	4	24	0	0	good	8		0	good	0		99
hCoV-19/SouthAfrica/KRISP-K008273/2021	20H (Beta, V2)	8.50694	good	18	0	201	34	0	3	G174T,G237T,C241T,T508A,C1059T,A2692T,G2962A,C3037T,C5100T,G5230T,G5425T,A10323G,C11003T,G14122A,T14305C,C14408T,C16428T,C18526T,C19524T,A21801C,A22206G,G22813T,G23012A,A23063T,A23403G,C23664T,C23896T,G25273T,G25563T,C25904T,C26456T,C28253T,C28311A,C28887T	11288-11297,22287-22296		22339-22524,23114-23130		ChinaCDC_N_F:C28887T,USCDC_N1_P:C28311A,Pasteur_IP4_P:G14122A	E:P71L,N:P13H,N:T205I,ORF1a:H81Q,ORF1a:T265I,ORF1a:S1612L,ORF1a:K1655N,ORF1a:K1720N,ORF1a:K3353R,ORF1a:H3580Y,ORF1b:G219S,ORF1b:Y280H,ORF1b:P314L,ORF1b:R1687C,ORF3a:Q57H,ORF3a:S171L,ORF9b:P10T,S:D80A,S:D215G,S:L242H,S:K417N,S:E484K,S:N501Y,S:D614G,S:A701V,S:M1237I	26	ORF1a:S3675-,ORF1a:G3676-,ORF1a:F3677-,S:A243-,S:L244-,S:H245-	6	29853	89248	38	3000	0	good	201	10	0	good	0	24	7	29.1667	good	15		0	good	0		99
hCoV-19/SouthAfrica/KRISP-K008275/2021	20H (Beta, V2)	1	good	18	0	224	25	1	1	G174T,G189T,C241T,C1059T,A2692T,C3037T,G5230T,A10323G,C11124T,C14408T,C21614T,A21801C,A22206G,G22813T,G23012A,A23063T,A23403G,C23664T,C23896T,G24620T,G25563T,C25904T,C26456T,C28253T,C28887T	11288-11297,22287-22296		20159-20182,22339-22524,23114-23130	K:22774	ChinaCDC_N_F:C28887T	E:P71L,N:T205I,ORF1a:T265I,ORF1a:K1655N,ORF1a:K3353R,ORF1a:A3620V,ORF1b:P314L,ORF3a:Q57H,ORF3a:S171L,S:L18F,S:D80A,S:D215G,S:L242H,S:K417N,S:E484K,S:N501Y,S:D614G,S:A701V,S:A1020S	19	ORF1a:S3675-,ORF1a:G3676-,ORF1a:F3677-,S:A243-,S:L244-,S:H245-	6	29853	89284	38	3000	0	good	224	10	10	good	1	24	-2	0	good	6		0	good	0		99
hCoV-19/SouthAfrica/KRISP-K008375/2021	20H (Beta, V2)	1.01235	good	18	0	330	26	1	1	G174T,C241T,C1059T,C2263T,A2692T,C3037T,G5230T,A8658G,A10323G,C14408T,G15202T,C21614T,A21801C,A22206G,G22813T,G23012A,A23063T,A23403G,C23664T,C23996T,G25563T,C25904T,C26456T,C26985T,C28253T,C28887T	11288-11297,22287-22296		8651-8656,17753-17874,17958-17974,22339-22524,23126-23129	K:22774	ChinaCDC_N_F:C28887T	E:P71L,M:H155Y,N:T205I,ORF1a:T265I,ORF1a:K1655N,ORF1a:K2798R,ORF1a:K3353R,ORF1b:P314L,ORF1b:V579L,ORF3a:Q57H,ORF3a:S171L,S:L18F,S:D80A,S:D215G,S:L242H,S:K417N,S:E484K,S:N501Y,S:D614G,S:A701V,S:P812S	21	ORF1a:S3675-,ORF1a:G3676-,ORF1a:F3677-,S:A243-,S:L244-,S:H245-	6	29850	89271	38	3000	1.11111	good	330	10	10	good	1	24	-1	0	good	7		0	good	0		99
hCoV-19/SouthAfrica/KRISP-K008376/2021	20H (Beta, V2)	1.26123	good	18	0	438	26	1	1	G174T,C241T,C307T,C1059T,G2513A,A2692T,C3037T,G5230T,C6730T,A10323G,C14408T,C21614T,A21801C,A22206G,G22813T,G23012A,A23063T,A23403G,C23664T,G25563T,C25904T,C26456T,C28253T,A28254C,T28406C,C28887T	11288-11297,22287-22296		2585-2625,2827-2833,6869-7043,17971-17974,22339-22524,23099-23129	R:22771	ChinaCDC_N_F:C28887T	E:P71L,N:T205I,ORF1a:T265I,ORF1a:E750K,ORF1a:K1655N,ORF1a:K3353R,ORF1b:P314L,ORF3a:Q57H,ORF3a:S171L,ORF8:I121L,S:L18F,S:D80A,S:D215G,S:L242H,S:K417N,S:E484K,S:N501Y,S:D614G,S:A701V	19	ORF1a:S3675-,ORF1a:G3676-,ORF1a:F3677-,S:A243-,S:L244-,S:H245-	6	29838	89235	38	3000	5.11111	good	438	10	10	good	1	24	-1	0	good	7		0	good	0		99
hCoV-19/SouthAfrica/KRISP-K008377/2021	20H (Beta, V2)	0.00444444	good	18	0	318	25	0	1	G174T,C203T,C241T,C1059T,A2692T,C3037T,G5230T,C5310T,A10323G,C14408T,C16650T,C21614T,A21801C,A22206G,G22813T,G23012A,A23063T,A23403G,C23664T,G25012T,G25563T,C25904T,C26456T,C28253T,C28887T	11288-11297,22287-22296		8651-8656,17757-17801,21351-21415,21419-21423,22339-22524,23113-23129		ChinaCDC_N_F:C28887T	E:P71L,N:T205I,ORF1a:T265I,ORF1a:K1655N,ORF1a:T1682I,ORF1a:K3353R,ORF1b:P314L,ORF3a:Q57H,ORF3a:S171L,S:L18F,S:D80A,S:D215G,S:L242H,S:K417N,S:E484K,S:N501Y,S:D614G,S:A701V,S:E1150D	19	ORF1a:S3675-,ORF1a:G3676-,ORF1a:F3677-,S:A243-,S:L244-,S:H245-	6	29842	89251	38	3000	0.666667	good	318	10	0	good	0	24	-2	0	good	6		0	good	0		99
hCoV-19/SouthAfrica/KRISP-K008379/2021	20H (Beta, V2)	0	good	9	0	201	20	0	1	G174T,C241T,C1059T,A2692T,C3037T,G5230T,A10323G,C14408T,A21801C,A22206G,G22813T,G23012A,A23063T,A23403G,C23664T,G25563T,C25904T,C26456T,C28253T,C28887T	22287-22296		22340-22524,23113-23130		ChinaCDC_N_F:C28887T	E:P71L,N:T205I,ORF1a:T265I,ORF1a:K1655N,ORF1a:K3353R,ORF1b:P314L,ORF3a:Q57H,ORF3a:S171L,S:D80A,S:D215G,S:L242H,S:K417N,S:E484K,S:N501Y,S:D614G,S:A701V	16	S:A243-,S:L244-,S:H245-	3	29852	89332	38	3000	0	good	201	10	0	good	0	24	-7	0	good	1		0	good	0		99
hCoV-19/SouthAfrica/KRISP-K008380/2021	20H (Beta, V2)	9	good	18	0	200	28	3	1	G174T,C241T,T445C,C1059T,C1593T,G2398A,A2692T,C3037T,G5230T,A6859G,A10323G,C14408T,C21614T,A21801C,A22206G,G22813T,G23012A,A23063T,A23403G,C23664T,G25563T,C25904T,C26456T,C26645T,C28253T,C28887T,C29738T,G29777T	11288-11297,22287-22296		22340-22524,23113-23129	R:22754,R:22771,K:22774	ChinaCDC_N_F:C28887T	E:P71L,N:T205I,ORF1a:T265I,ORF1a:S443F,ORF1a:K1655N,ORF1a:I2198M,ORF1a:K3353R,ORF1b:P314L,ORF3a:Q57H,ORF3a:S171L,S:L18F,S:D80A,S:D215G,S:L242H,S:K417N,S:E484K,S:N501Y,S:D614G,S:A701V	19	ORF1a:S3675-,ORF1a:G3676-,ORF1a:F3677-,S:A243-,S:L244-,S:H245-	6	29853	89272	38	3000	0	good	200	10	30	mediocre	3	24	0	0	good	8		0	good	0		99
hCoV-19/SouthAfrica/KRISP-K008381/2021	20H (Beta, V2)	0	good	18	0	201	23	0	1	G174T,C241T,C1059T,C3037T,G5230T,A10323G,G12769T,C14408T,C17999T,A19409G,A21801C,A22206G,G22813T,G23012A,A23063T,A23403G,C23664T,G25440T,G25563T,C25904T,C26456T,C28253T,C28887T	11288-11297,22287-22296		22340-22524,23113-23130		ChinaCDC_N_F:C28887T	E:P71L,N:T205I,ORF1a:T265I,ORF1a:K1655N,ORF1a:K3353R,ORF1b:P314L,ORF1b:T1511I,ORF1b:K1981R,ORF3a:K16N,ORF3a:Q57H,ORF3a:S171L,S:D80A,S:D215G,S:L242H,S:K417N,S:E484K,S:N501Y,S:D614G,S:A701V	19	ORF1a:S3675-,ORF1a:G3676-,ORF1a:F3677-,S:A243-,S:L244-,S:H245-	6	29853	89292	38	3000	0	good	201	10	0	good	0	24	-2	0	good	6		0	good	0		99
hCoV-19/SouthAfrica/KRISP-K008382/2021	20H (Beta, V2)	0.173611	good	18	0	197	29	0	1	G174T,C241T,C823A,C1059T,A2692T,C3037T,C4276T,G5230T,A10323G,T12574C,C14408T,C21614T,A21801C,A22206G,G22813T,G23012A,A23063T,A23403G,C23664T,C24642T,T24763C,G25563T,C25669T,C25904T,C26456T,C26645T,C27143T,C28253T,C28887T	11288-11297,22287-22296		22339-22524,23118-23130		ChinaCDC_N_F:C28887T	E:P71L,N:T205I,ORF1a:T265I,ORF1a:K1655N,ORF1a:K3353R,ORF1b:P314L,ORF3a:Q57H,ORF3a:H93Y,ORF3a:S171L,S:L18F,S:D80A,S:D215G,S:L242H,S:K417N,S:E484K,S:N501Y,S:D614G,S:A701V,S:T1027I	19	ORF1a:S3675-,ORF1a:G3676-,ORF1a:F3677-,S:A243-,S:L244-,S:H245-	6	29850	89259	38	3000	0	good	197	10	0	good	0	24	1	4.16667	good	9		0	good	0		99
hCoV-19/SouthAfrica/KRISP-K008464/2020	20H (Beta, V2)	5.56693	good	18	0	877	25	1	1	G174T,C241T,C1059T,A2692T,C3037T,C4093T,G5230T,A8052G,A10323G,G10396T,C10632T,C14408T,C21614T,A21801C,A22206G,G22813T,G23012A,A23063T,A23403G,C23664T,G25563T,C25904T,C26456T,C28253T,C28887T	11288-11297,22287-22296		2586-2604,8651-8894,17753-17974,19935-20130,22339-22524,23114-23129	K:23068	ChinaCDC_N_F:C28887T	E:P71L,N:T205I,ORF1a:T265I,ORF1a:K1655N,ORF1a:N2596S,ORF1a:K3353R,ORF1a:A3456V,ORF1b:P314L,ORF3a:Q57H,ORF3a:S171L,S:L18F,S:D80A,S:D215G,S:L242H,S:K417N,S:E484K,S:N501Y,S:D614G,S:A701V	19	ORF1a:S3675-,ORF1a:G3676-,ORF1a:F3677-,S:A243-,S:L244-,S:H245-	6	29856	89293	38	3000	21.3704	good	877	10	10	good	1	24	-5	0	good	3		0	good	0		97
hCoV-19/SouthAfrica/KRISP-K008312/2021	20H (Beta, V2)	0.694444	good	9	0	196	26	0	1	G174T,C241T,C1059T,C3037T,G5230T,A5488G,C8660T,C8964T,A10323G,C10376T,G11230T,C14408T,C14925T,G20679T,A21801C,G22299T,G22813T,G23012A,A23063T,A23403G,C23664T,G25563T,C25904T,C26456T,C28253T,C28887T	22287-22296		22339-22524,23119-23130		ChinaCDC_N_F:C28887T	E:P71L,N:T205I,ORF1a:T265I,ORF1a:K1655N,ORF1a:H2799Y,ORF1a:S2900L,ORF1a:K3353R,ORF1a:P3371S,ORF1a:M3655I,ORF1b:P314L,ORF3a:Q57H,ORF3a:S171L,S:D80A,S:L242H,S:R246I,S:K417N,S:E484K,S:N501Y,S:D614G,S:A701V	20	S:A243-,S:L244-,S:H245-	3	29853	89395	10	3000	0	good	196	10	0	good	0	24	2	8.33333	good	10		0	good	0		99
hCoV-19/SouthAfrica/KRISP-K008313/2021	20H (Beta, V2)	0	good	18	0	214	23	0	1	G174T,C241T,C1059T,C3037T,G5230T,G7294A,A10323G,C14408T,C19859T,A21801C,A22206G,G22813T,G23012A,A23063T,A23403G,C23664T,G25563T,C25904T,C26456T,T27511C,G27602A,C28253T,C28887T	11288-11297,22287-22296		22339-22524,23117-23130,29855-29871		ChinaCDC_N_F:C28887T	E:P71L,N:T205I,ORF1a:T265I,ORF1a:K1655N,ORF1a:K3353R,ORF1b:P314L,ORF1b:A2131V,ORF3a:Q57H,ORF3a:S171L,ORF7a:Y40H,ORF7a:G70D,S:D80A,S:D215G,S:L242H,S:K417N,S:E484K,S:N501Y,S:D614G,S:A701V	19	ORF1a:S3675-,ORF1a:G3676-,ORF1a:F3677-,S:A243-,S:L244-,S:H245-	6	29902	89439	38	3000	0	good	214	10	0	good	0	24	-2	0	good	6		0	good	0		99
hCoV-19/SouthAfrica/KRISP-K008314/2021	20H (Beta, V2)	0.694444	good	9	0	201	28	0	1	G174T,C203T,C241T,C635T,C1059T,C1884T,C3037T,G5230T,C8664T,A10323G,C14408T,C17999T,A21801C,A22206G,G22232A,G22813T,G23012A,A23063T,A23403G,C23664T,A24070G,G25183T,G25459T,G25563T,C25904T,C26456T,C28253T,C28887T	22287-22296		22339-22524,23114-23130		ChinaCDC_N_F:C28887T	E:P71L,N:T205I,ORF1a:R124C,ORF1a:T265I,ORF1a:A540V,ORF1a:K1655N,ORF1a:T2800I,ORF1a:K3353R,ORF1b:P314L,ORF1b:T1511I,ORF3a:A23S,ORF3a:Q57H,ORF3a:S171L,S:D80A,S:D215G,S:E224K,S:L242H,S:K417N,S:E484K,S:N501Y,S:D614G,S:A701V,S:E1207D	23	S:A243-,S:L244-,S:H245-	3	29853	89303	38	3000	0	good	201	10	0	good	0	24	2	8.33333	good	10		0	good	0		99
hCoV-19/SouthAfrica/KRISP-K008315/2021	20H (Beta, V2)	0	good	18	0	201	22	0	1	G174T,C241T,C1059T,C3037T,T4213C,G5230T,A10323G,C11812A,C14408T,G21641T,A21801C,A22206G,G22813T,G23012A,A23063T,A23403G,C23664T,G25563T,C25904T,C26456T,C28253T,C28887T	11288-11297,22287-22296		22339-22524,23114-23130		ChinaCDC_N_F:C28887T	E:P71L,N:T205I,ORF1a:T265I,ORF1a:K1655N,ORF1a:K3353R,ORF1b:P314L,ORF3a:Q57H,ORF3a:S171L,S:A27S,S:D80A,S:D215G,S:L242H,S:K417N,S:E484K,S:N501Y,S:D614G,S:A701V	17	ORF1a:S3675-,ORF1a:G3676-,ORF1a:F3677-,S:A243-,S:L244-,S:H245-	6	29850	89284	39	3000	0	good	201	10	0	good	0	24	-3	0	good	5		0	good	0		99
hCoV-19/SouthAfrica/KRISP-K008322/2021	20H (Beta, V2)	0	good	18	0	218	23	0	1	G174T,C241T,C1059T,C3037T,G5230T,C5784T,A10323G,G12769T,C14408T,C17999T,A21801C,A22206G,G22813T,G23012A,A23063T,A23403G,C23664T,G25563T,C25904T,C26456T,C28253T,C28887T,G29027T	11288-11297,22287-22296		22339-22524,23114-23130,29854-29871		ChinaCDC_N_F:C28887T	E:P71L,N:T205I,N:A252S,ORF1a:T265I,ORF1a:K1655N,ORF1a:T1840I,ORF1a:K3353R,ORF1b:P314L,ORF1b:T1511I,ORF3a:Q57H,ORF3a:S171L,S:D80A,S:D215G,S:L242H,S:K417N,S:E484K,S:N501Y,S:D614G,S:A701V	19	ORF1a:S3675-,ORF1a:G3676-,ORF1a:F3677-,S:A243-,S:L244-,S:H245-	6	29902	89439	38	3000	0	good	218	10	0	good	0	24	-2	0	good	6		0	good	0		99
hCoV-19/SouthAfrica/KRISP-K008324/2021	20H (Beta, V2)	0	good	18	0	201	25	0	1	G174T,C241T,C1059T,C3037T,G5230T,C9142T,A9922G,A10323G,C14408T,C19524T,C20148T,A21801C,A22206G,G22813T,G23012A,A23063T,A23403G,C23664T,G25563T,C25820T,C25904T,C26456T,C26895T,C28253T,C28887T	11288-11297,22287-22296		22339-22524,23114-23130		ChinaCDC_N_F:C28887T	E:P71L,M:H125Y,N:T205I,ORF1a:T265I,ORF1a:K1655N,ORF1a:K3353R,ORF1b:P314L,ORF3a:Q57H,ORF3a:A143V,ORF3a:S171L,S:D80A,S:D215G,S:L242H,S:K417N,S:E484K,S:N501Y,S:D614G,S:A701V	18	ORF1a:S3675-,ORF1a:G3676-,ORF1a:F3677-,S:A243-,S:L244-,S:H245-	6	29852	89281	38	3000	0	good	201	10	0	good	0	24	-2	0	good	6		0	good	0		99
hCoV-19/SouthAfrica/KRISP-K008325/2021	20H (Beta, V2)	0	good	18	0	201	23	0	1	G174T,C241T,C829T,C1059T,A2692T,C3037T,G5230T,A10323G,C14408T,C21614T,A21801C,A22206G,G22813T,G23012A,A23063T,A23403G,C23664T,G25563T,C25904T,C26456T,C26645T,C28253T,C28887T	11288-11297,22287-22296		22339-22524,23114-23130		ChinaCDC_N_F:C28887T	E:P71L,N:T205I,ORF1a:T265I,ORF1a:K1655N,ORF1a:K3353R,ORF1b:P314L,ORF3a:Q57H,ORF3a:S171L,S:L18F,S:D80A,S:D215G,S:L242H,S:K417N,S:E484K,S:N501Y,S:D614G,S:A701V	17	ORF1a:S3675-,ORF1a:G3676-,ORF1a:F3677-,S:A243-,S:L244-,S:H245-	6	29850	89283	38	3000	0	good	201	10	0	good	0	24	-5	0	good	3		0	good	0		99
hCoV-19/SouthAfrica/KRISP-K008326/2021	20H (Beta, V2)	0	good	18	0	221	22	0	1	G174T,C241T,C1059T,A2692T,C3037T,C5100T,G5230T,A10323G,C13019T,C14408T,A21801C,A22206G,G22813T,G23012A,A23063T,A23403G,C23664T,G25563T,C25904T,C26456T,C28253T,C28887T	11288-11297,22287-22296		2187,2585-2600,22335-22524,23114-23130		ChinaCDC_N_F:C28887T	E:P71L,N:T205I,ORF1a:T265I,ORF1a:S1612L,ORF1a:K1655N,ORF1a:K3353R,ORF1b:P314L,ORF3a:Q57H,ORF3a:S171L,S:D80A,S:D215G,S:L242H,S:K417N,S:E484K,S:N501Y,S:D614G,S:A701V	17	ORF1a:S3675-,ORF1a:G3676-,ORF1a:F3677-,S:A243-,S:L244-,S:H245-	6	29850	89287	38	3000	0	good	221	10	0	good	0	24	-5	0	good	3		0	good	0		99
hCoV-19/SouthAfrica/KRISP-K008446/2021	20H (Beta, V2)	1.28791	good	18	0	508	29	0	1	G174T,C241T,C1059T,A1715C,A2692T,C3037T,C5100T,G5230T,C5869T,A8658G,A10323G,C14408T,A21801C,A22206G,G22813T,G23012A,A23063T,A23403G,C23664T,C24378T,G25563T,G25785T,C25904T,C26456T,G26951T,C28253T,A28254C,A28877T,C28887T	11288-11297,22287-22296		8651-8656,8876-8883,8888,17753-17864,17954-17959,17971-17974,20125-20181,22334-22524,23099-23130,29014-29094,29276-29290,29291-29296		ChinaCDC_N_F:C28887T	E:P71L,N:S202C,N:T205I,ORF1a:T265I,ORF1a:T484P,ORF1a:S1612L,ORF1a:K1655N,ORF1a:K2798R,ORF1a:K3353R,ORF1b:P314L,ORF3a:Q57H,ORF3a:W131C,ORF3a:S171L,ORF8:I121L,S:D80A,S:D215G,S:L242H,S:K417N,S:E484K,S:N501Y,S:D614G,S:A701V,S:S939F	23	ORF1a:S3675-,ORF1a:G3676-,ORF1a:F3677-,S:A243-,S:L244-,S:H245-	6	29840	89229	38	3000	7.7037	good	508	10	0	good	0	24	2	8.33333	good	10		0	good	0		98
hCoV-19/SouthAfrica/KRISP-K008449/2021	20H (Beta, V2)	1.5625	good	9	0	201	27	0	1	G174T,C241T,C1059T,C3037T,G5230T,C8660T,C8964T,A10323G,G11230T,C14408T,C14925T,C16443T,C18687T,A21801C,G22299T,G22813T,G23012A,A23063T,A23403G,C23664T,G25563T,C25904T,C26456T,T27504C,C28253T,A28254C,C28887T	22287-22296		22339-22524,23113-23129		ChinaCDC_N_F:C28887T	E:P71L,N:T205I,ORF1a:T265I,ORF1a:K1655N,ORF1a:H2799Y,ORF1a:S2900L,ORF1a:K3353R,ORF1a:M3655I,ORF1b:P314L,ORF3a:Q57H,ORF3a:S171L,ORF8:I121L,S:D80A,S:L242H,S:R246I,S:K417N,S:E484K,S:N501Y,S:D614G,S:A701V	20	S:A243-,S:L244-,S:H245-	3	29853	89307	38	3000	0	good	201	10	0	good	0	24	3	12.5	good	11		0	good	0		99
hCoV-19/SouthAfrica/KRISP-K008463/2021	20H (Beta, V2)	0.24631	good	18	0	434	25	0	1	G174T,C241T,C1059T,A2692T,C3037T,C4093T,G5230T,A8052G,A10323G,G10396T,C10632T,C14408T,C21614T,A21801C,A22206G,G22813T,G23012A,A23063T,A23403G,C23664T,G25563T,C25904T,C26456T,C28253T,C28887T	11288-11297,22287-22296		8651-8656,17757-17974,22339-22524,23103-23130		ChinaCDC_N_F:C28887T	E:P71L,N:T205I,ORF1a:T265I,ORF1a:K1655N,ORF1a:N2596S,ORF1a:K3353R,ORF1a:A3456V,ORF1b:P314L,ORF3a:Q57H,ORF3a:S171L,S:L18F,S:D80A,S:D215G,S:L242H,S:K417N,S:E484K,S:N501Y,S:D614G,S:A701V	19	ORF1a:S3675-,ORF1a:G3676-,ORF1a:F3677-,S:A243-,S:L244-,S:H245-	6	29850	89275	38	3000	4.96296	good	434	10	0	good	0	24	-5	0	good	3		0	good	0		99
hCoV-19/SouthAfrica/KRISP-K008465/2021	20H (Beta, V2)	4	good	18	0	201	22	2	1	G174T,C241T,C1059T,A2692T,C3037T,G5230T,A10323G,C14408T,C21614T,A21801C,A22206G,G22813T,G23012A,A23063T,A23403G,C23664T,G25563T,C25904T,C26456T,T27833C,C28253T,C28887T	11288-11297,22287-22296		22340-22524,23113-23130	R:22771,K:22774	ChinaCDC_N_F:C28887T	E:P71L,N:T205I,ORF1a:T265I,ORF1a:K1655N,ORF1a:K3353R,ORF1b:P314L,ORF3a:Q57H,ORF3a:S171L,S:L18F,S:D80A,S:D215G,S:L242H,S:K417N,S:E484K,S:N501Y,S:D614G,S:A701V	17	ORF1a:S3675-,ORF1a:G3676-,ORF1a:F3677-,S:A243-,S:L244-,S:H245-	6	29855	89302	38	3000	0	good	201	10	20	good	2	24	-5	0	good	3		0	good	0		99
hCoV-19/SouthAfrica/KRISP-K008301/2021	20H (Beta, V2)	0	good	18	0	220	27	0	1	G174T,C241T,C1059T,C3037T,G5230T,C5979T,A10323G,G10902A,C14408T,C17999T,C18576T,C21191T,A21801C,A22206G,G22813T,G23012A,A23063T,A23403G,C23664T,G24998C,G25563T,C25904T,C26456T,C28253T,A28254C,C28887T,T29753C	11288-11297,22287-22296		22339-22524,23112-23130,29854-29871		ChinaCDC_N_F:C28887T	E:P71L,N:T205I,ORF1a:T265I,ORF1a:K1655N,ORF1a:S1905F,ORF1a:K3353R,ORF1a:G3546D,ORF1b:P314L,ORF1b:T1511I,ORF1b:A2575V,ORF3a:Q57H,ORF3a:S171L,ORF8:I121L,S:D80A,S:D215G,S:L242H,S:K417N,S:E484K,S:N501Y,S:D614G,S:A701V,S:D1146H	22	ORF1a:S3675-,ORF1a:G3676-,ORF1a:F3677-,S:A243-,S:L244-,S:H245-	6	29902	89423	38	3000	0	good	220	10	0	good	0	24	0	0	good	8		0	good	0		99
hCoV-19/SouthAfrica/KRISP-K008302/2021	20H (Beta, V2)	0.228272	good	18	0	429	26	0	1	G174T,C241T,C1059T,A2692T,C3037T,G5230T,C6449T,C6568T,A10323G,C14408T,C21614T,A21801C,A22206G,G22813T,G23012A,A23063T,A23403G,C23664T,A24902G,T25560C,G25563T,C25904T,C26456T,C26645T,C28253T,C28887T	11288-11297,22287-22296		2578-2625,4651-4657,20110-20196,21163-21225,21366-21372,21373-21378,22324-22524,23113-23130		ChinaCDC_N_F:C28887T	E:P71L,N:T205I,ORF1a:T265I,ORF1a:K1655N,ORF1a:L2062F,ORF1a:K3353R,ORF1b:P314L,ORF3a:Q57H,ORF3a:S171L,S:L18F,S:D80A,S:D215G,S:L242H,S:K417N,S:E484K,S:N501Y,S:D614G,S:A701V,S:I1114V	19	ORF1a:S3675-,ORF1a:G3676-,ORF1a:F3677-,S:A243-,S:L244-,S:H245-	6	29807	89142	38	3000	4.77778	good	429	10	0	good	0	24	-2	0	good	6		0	good	0		99
hCoV-19/SouthAfrica/KRISP-K008304/2021	20H (Beta, V2)	0	good	18	0	203	21	0	2	G174T,C241T,C1059T,A2692T,C3037T,G5230T,A10323G,C14408T,C18795T,A21801C,A22206G,G22813T,G23012A,A23063T,A23403G,C23664T,G25563T,C25904T,C26456T,C28253T,C28887T	11288-11297,22287-22296		22339-22524,23112-23130		HKU_ORF_F:C18795T,ChinaCDC_N_F:C28887T	E:P71L,N:T205I,ORF1a:T265I,ORF1a:K1655N,ORF1a:K3353R,ORF1b:P314L,ORF3a:Q57H,ORF3a:S171L,S:D80A,S:D215G,S:L242H,S:K417N,S:E484K,S:N501Y,S:D614G,S:A701V	16	ORF1a:S3675-,ORF1a:G3676-,ORF1a:F3677-,S:A243-,S:L244-,S:H245-	6	29852	89297	38	3000	0	good	203	10	0	good	0	24	-5	0	good	3		0	good	0		99
hCoV-19/SouthAfrica/KRISP-K008308/2021	20H (Beta, V2)	1	good	18	0	221	26	1	1	G174T,C241T,C1059T,A2692T,C3037T,G5230T,A10323G,C14408T,C20148T,A21450G,C21614T,C21789T,A21801C,A22206G,G22813T,G23012A,A23063T,A23403G,C23664T,A23764G,G25563T,C25904T,C26456T,C26645T,C28253T,C28887T	11288-11297,22287-22296		20177-20181,22339-22524,23117-23130,29852-29871	Y:23103	ChinaCDC_N_F:C28887T	E:P71L,N:T205I,ORF1a:T265I,ORF1a:K1655N,ORF1a:K3353R,ORF1b:P314L,ORF3a:Q57H,ORF3a:S171L,S:L18F,S:T76I,S:D80A,S:D215G,S:L242H,S:K417N,S:E484K,S:N501Y,S:D614G,S:A701V	18	ORF1a:S3675-,ORF1a:G3676-,ORF1a:F3677-,S:A243-,S:L244-,S:H245-	6	29902	89427	38	3000	0	good	221	10	10	good	1	24	-2	0	good	6		0	good	0		99
hCoV-19/SouthAfrica/KRISP-K008310/2021	20H (Beta, V2)	1	good	18	0	215	24	1	2	G174T,C241T,C1059T,C3037T,G5230T,C7732T,A10323G,C12789T,C14408T,T19791C,C21219T,A21801C,A22206G,G22813T,G23012A,A23063T,A23403G,C23664T,G25563T,C25831T,C25904T,C26456T,C28253T,C28887T	11288-11297,22287-22296		19935,20161-20181,22334-22524,23126-23130	K:22774	ChinaCDC_N_F:C28887T,Pasteur_IP2_R:C12789T	E:P71L,N:T205I,ORF1a:T265I,ORF1a:K1655N,ORF1a:K3353R,ORF1a:T4175I,ORF1b:P314L,ORF3a:Q57H,ORF3a:L147F,ORF3a:S171L,S:D80A,S:D215G,S:L242H,S:K417N,S:E484K,S:N501Y,S:D614G,S:A701V	18	ORF1a:S3675-,ORF1a:G3676-,ORF1a:F3677-,S:A243-,S:L244-,S:H245-	6	29837	89240	38	3000	0	good	215	10	10	good	1	24	-1	0	good	7		0	good	0		99
hCoV-19/SouthAfrica/KRISP-K008448/2021	20H (Beta, V2)	29.3202	good	9	0	1762	20	0	0	G174T,C241T,C1059T,C3037T,C5100T,G5230T,A10323G,C14408T,T14808C,A21801C,A22206G,G22813T,G23012A,A23063T,A23403G,C23664T,G25563T,C26456T,C28253T,G28514T	11288-11297		2585-2694,2784-2792,2799-2827,2828-2833,4668-4672,4679-4698,4821-4952,8651-8894,13585-13607,17754-17974,19935-20187,22287-22524,23075-23130,23836-23861,23889-23892,23904-23907,28461,28471-28475,28493-28500,28618-28623,28684-29065			E:P71L,N:D81Y,ORF1a:T265I,ORF1a:S1612L,ORF1a:K1655N,ORF1a:K3353R,ORF1b:P314L,ORF3a:Q57H,ORF9b:Q77H,S:D80A,S:D215G,S:K417N,S:E484K,S:N501Y,S:D614G,S:A701V	16	ORF1a:S3675-,ORF1a:G3676-,ORF1a:F3677-	3	29853	89335	38	3000	54.1481	mediocre	1762	10	0	good	0	24	-4	0	good	4		0	good	0		94
hCoV-19/SouthAfrica/KRISP-K008450/2021	20H (Beta, V2)	33.9561	mediocre	18	0	1850	23	1	1	G174T,C241T,C1059T,C3037T,G5230T,A10323G,C14408T,C17999T,C21191T,A21801C,A22206G,G22813T,G23012A,A23063T,A23403G,C23664T,G25563T,C26456T,C28253T,A28254C,T28665C,C28887T,T29753C	11288-11297,22287-22296		2583-2739,2824-2833,4653-4657,4662-4947,8651-8897,13383-13385,17753-17977,19929-20187,22324-22524,23114-23129,25668-25731,25815-25824,25830-25839,25853-25911,28465-28507,28726-28735,28736-28764,28928-29110,29274-29296,29842-29871	K:22900	ChinaCDC_N_F:C28887T	E:P71L,N:I131T,N:T205I,ORF1a:T265I,ORF1a:K1655N,ORF1a:K3353R,ORF1b:P314L,ORF1b:T1511I,ORF1b:A2575V,ORF3a:Q57H,ORF8:I121L,S:D80A,S:D215G,S:L242H,S:K417N,S:E484K,S:N501Y,S:D614G,S:A701V	19	ORF1a:S3675-,ORF1a:G3676-,ORF1a:F3677-,S:A243-,S:L244-,S:H245-	6	29902	89436	39	3000	57.4074	mediocre	1850	10	10	good	1	24	-3	0	good	5		0	good	0		94
hCoV-19/SouthAfrica/KRISP-K008459/2021	20H (Beta, V2)	21.417	good	18	0	1520	24	1	1	G174T,C241T,C1059T,C3037T,C3165T,G5230T,C5700T,A10323G,C13944T,C14408T,C21614T,A21801C,A22206G,G22813T,G23012A,A23063T,A23403G,C23664T,G25563T,G25784T,C25904T,C26456T,C28253T,C28887T	11288-11297,22287-22296		2580-2833,4666-4947,8651-8894,17753-17974,19928-20181,21167-21211,22339-22524,23114-23129,29275-29300	Y:23103	ChinaCDC_N_F:C28887T	E:P71L,N:T205I,ORF1a:T265I,ORF1a:A967V,ORF1a:K1655N,ORF1a:A1812V,ORF1a:K3353R,ORF1b:P314L,ORF3a:Q57H,ORF3a:W131L,ORF3a:S171L,S:L18F,S:D80A,S:D215G,S:L242H,S:K417N,S:E484K,S:N501Y,S:D614G,S:A701V	20	ORF1a:S3675-,ORF1a:G3676-,ORF1a:F3677-,S:A243-,S:L244-,S:H245-	6	29850	89279	38	3000	45.1852	mediocre	1520	10	10	good	1	24	-2	0	good	6		0	good	0		95
hCoV-19/SouthAfrica/KRISP-K008461/2021	20H (Beta, V2)	5.81585	good	18	0	787	27	1	1	G174T,C241T,T550C,C1059T,C3037T,G5230T,A6985G,A10323G,C11173T,C12924T,G13726A,C14408T,G15265T,C17999T,C19170T,A21801C,A22206G,G22813T,G23012A,A23063T,A23403G,C23664T,T25139C,G25563T,C26456T,C28253T,C28887T	11288-11297,22287-22296		4677-4807,4811,4816-4822,8651-8894,19935-20075,20160-20179,22339-22523,23126-23129,25743-25757,25862-25909	K:23068	ChinaCDC_N_F:C28887T	E:P71L,N:T205I,ORF1a:T265I,ORF1a:K1655N,ORF1a:K3353R,ORF1a:P4220L,ORF1b:V87I,ORF1b:P314L,ORF1b:V600L,ORF1b:T1511I,ORF3a:Q57H,S:D80A,S:D215G,S:L242H,S:K417N,S:E484K,S:N501Y,S:D614G,S:A701V	19	ORF1a:S3675-,ORF1a:G3676-,ORF1a:F3677-,S:A243-,S:L244-,S:H245-	6	29835	89222	38	3000	18.037	good	787	10	10	good	1	24	3	12.5	good	11		0	good	0		97
hCoV-19/SouthAfrica/KRISP-K008280/2021	20H (Beta, V2)	27.2538	good	18	0	1602	21	2	0	G174T,C241T,C1059T,C3037T,G5230T,A10323G,C13197T,C14408T,A21801C,A22206G,G22813T,G23012A,A23063T,A23403G,C23664T,G25563T,C25904T,G25947T,C26456T,C28253T,C29741T	11288-11297,22287-22296		2040-2136,2187,2583-2835,5254-5272,9853-10084,20286-20292,20299-20360,21397-21666,22330-22539,23126-23130,23836-23893,25668-25742,28689-29013	K:23068,Y:23099		E:P71L,ORF1a:T265I,ORF1a:K1655N,ORF1a:K3353R,ORF1a:T4311I,ORF1b:P314L,ORF3a:Q57H,ORF3a:S171L,ORF3a:Q185H,S:D80A,S:D215G,S:L242H,S:K417N,S:E484K,S:N501Y,S:D614G,S:A701V	17	ORF1a:S3675-,ORF1a:G3676-,ORF1a:F3677-,S:A243-,S:L244-,S:H245-	6	29852	89297	38	3000	48.2222	mediocre	1602	10	20	good	2	24	-3	0	good	5		0	good	0		95
hCoV-19/SouthAfrica/KRISP-K008281/2021	20H (Beta, V2)	0	good	18	0	200	27	0	1	G174T,C241T,C1059T,A2692T,C3037T,C3165T,G5230T,A10323G,C13944T,C14408T,A20992G,C21614T,A21801C,A22206G,G22813T,G23012A,A23063T,A23403G,C23664T,G25500T,G25563T,G25784T,C25904T,C26456T,A27759G,C28253T,C28887T	11288-11297,22287-22296		22340-22524,23114-23130		ChinaCDC_N_F:C28887T	E:P71L,N:T205I,ORF1a:T265I,ORF1a:A967V,ORF1a:K1655N,ORF1a:K3353R,ORF1b:P314L,ORF1b:I2509V,ORF3a:Q57H,ORF3a:W131L,ORF3a:S171L,ORF7a:*122W,ORF7b:I2V,S:L18F,S:D80A,S:D215G,S:L242H,S:K417N,S:E484K,S:N501Y,S:D614G,S:A701V	22	ORF1a:S3675-,ORF1a:G3676-,ORF1a:F3677-,S:A243-,S:L244-,S:H245-	6	29853	89276	38	3000	0	good	200	10	0	good	0	24	0	0	good	8		0	good	0		99
hCoV-19/SouthAfrica/KRISP-K008282/2021	20H (Beta, V2)	0	good	18	0	202	27	0	1	G174T,C241T,C1059T,A2692T,C3037T,C3165T,G5230T,A10323G,C13944T,C14408T,A20992G,C21614T,A21801C,A22206G,G22813T,G23012A,A23063T,A23403G,C23664T,G25500T,G25563T,G25784T,C25904T,C26456T,A27759G,C28253T,C28887T	11288-11297,22287-22296		22339-22524,23113-23130		ChinaCDC_N_F:C28887T	E:P71L,N:T205I,ORF1a:T265I,ORF1a:A967V,ORF1a:K1655N,ORF1a:K3353R,ORF1b:P314L,ORF1b:I2509V,ORF3a:Q57H,ORF3a:W131L,ORF3a:S171L,ORF7a:*122W,ORF7b:I2V,S:L18F,S:D80A,S:D215G,S:L242H,S:K417N,S:E484K,S:N501Y,S:D614G,S:A701V	22	ORF1a:S3675-,ORF1a:G3676-,ORF1a:F3677-,S:A243-,S:L244-,S:H245-	6	29853	89276	38	3000	0	good	202	10	0	good	0	24	0	0	good	8		0	good	0		99
hCoV-19/SouthAfrica/KRISP-K008283/2021	20H (Beta, V2)	0	good	18	0	196	25	0	1	G174T,C241T,C1059T,C3037T,G5230T,A9514G,A10323G,C14408T,C17999T,A21801C,A22206G,G22813T,G23012A,A23063T,A23403G,C23664T,T25139C,G25218T,G25563T,C25904T,C26456T,C28006A,C28093T,C28253T,C28887T	11288-11297,22287-22296		22339-22524,23119-23130		ChinaCDC_N_F:C28887T	E:P71L,N:T205I,ORF1a:T265I,ORF1a:K1655N,ORF1a:K3353R,ORF1b:P314L,ORF1b:T1511I,ORF3a:Q57H,ORF3a:S171L,ORF8:P38H,ORF8:S67F,S:D80A,S:D215G,S:L242H,S:K417N,S:E484K,S:N501Y,S:D614G,S:A701V,S:G1219V	20	ORF1a:S3675-,ORF1a:G3676-,ORF1a:F3677-,S:A243-,S:L244-,S:H245-	6	29850	89275	38	3000	0	good	196	10	0	good	0	24	0	0	good	8		0	good	0		99
hCoV-19/SouthAfrica/KRISP-K008284/2021	20H (Beta, V2)	4.34028	good	9	0	217	29	0	1	G174T,C241T,C1059T,C3037T,C4276T,G5230T,C8660T,C8964T,C10138T,A10323G,G11083T,G11230T,C14408T,C14925T,G15957A,C19017T,A21801C,G22299T,G22813T,G23012A,A23063T,A23403G,C23664T,G25563T,C25904T,C26456T,G27327T,C28253T,C28887T	22287-22296		22325-22524,23112-23130		ChinaCDC_N_F:C28887T	E:P71L,N:T205I,ORF1a:T265I,ORF1a:K1655N,ORF1a:H2799Y,ORF1a:S2900L,ORF1a:K3353R,ORF1a:L3606F,ORF1a:M3655I,ORF1b:P314L,ORF3a:Q57H,ORF3a:S171L,ORF6:K42N,S:D80A,S:L242H,S:R246I,S:K417N,S:E484K,S:N501Y,S:D614G,S:A701V	21	S:A243-,S:L244-,S:H245-	3	29850	89290	38	3000	0	good	217	10	0	good	0	24	5	20.8333	good	13		0	good	0		99
hCoV-19/SouthAfrica/KRISP-K008285/2021	20H (Beta, V2)	1	good	18	0	205	25	1	1	G174T,C241T,C1059T,C3037T,G5230T,C8043T,A10323G,C14408T,C17999T,A21801C,G22094T,A22206G,C22323T,G22813T,G23012A,A23063T,A23403G,C23664T,G25563T,C25904T,C26456T,C28253T,A28254C,G28373T,C28887T	11288-11297,22287-22296		22327-22527,23125-23130	Y:23103	ChinaCDC_N_F:C28887T	E:P71L,N:G34W,N:T205I,ORF1a:T265I,ORF1a:K1655N,ORF1a:A2593V,ORF1a:K3353R,ORF1b:P314L,ORF1b:T1511I,ORF3a:Q57H,ORF3a:S171L,ORF8:I121L,S:D80A,S:D178Y,S:D215G,S:L242H,S:S254F,S:K417N,S:E484K,S:N501Y,S:D614G,S:A701V	22	ORF1a:S3675-,ORF1a:G3676-,ORF1a:F3677-,S:A243-,S:L244-,S:H245-	6	29850	89275	38	3000	0	good	205	10	10	good	1	24	-2	0	good	6		0	good	0		99
hCoV-19/SouthAfrica/KRISP-K008289/2021	20H (Beta, V2)	1.96128	good	21	0	661	25	0	1	G174T,C241T,C1059T,C2997T,C3037T,G5230T,A10323G,C14408T,G17988T,C17999T,A21801C,A22206G,G22813T,G23012A,A23063T,A23403G,G23587T,C23664T,G24197T,G25563T,C25904T,C26456T,C28253T,C28887T,G29737A	11288-11297,22287-22296,29750-29753		4651-4655,9858-9899,10044-10085,20177-20179,20181-20198,20201,21162-21458,22322-22529,23098-23130,28741-28761		ChinaCDC_N_F:C28887T	E:P71L,N:T205I,ORF1a:T265I,ORF1a:S911F,ORF1a:K1655N,ORF1a:K3353R,ORF1b:P314L,ORF1b:K1507N,ORF1b:T1511I,ORF3a:Q57H,ORF3a:S171L,S:D80A,S:D215G,S:L242H,S:K417N,S:E484K,S:N501Y,S:D614G,S:Q675H,S:A701V,S:A879S	21	ORF1a:S3675-,ORF1a:G3676-,ORF1a:F3677-,S:A243-,S:L244-,S:H245-	6	29842	89238	38	3000	13.3704	good	661	10	0	good	0	24	1	4.16667	good	9		0	good	0		98
hCoV-19/SouthAfrica/KRISP-K008290/2021	20H (Beta, V2)	3.29355	good	18	0	790	26	0	1	G174T,C241T,C1059T,G1685A,C2003T,A2692T,C3037T,G5230T,A10323G,C14408T,G20397T,C21614T,A21801C,A22206G,G22813T,G23012A,A23063T,A23403G,C23664T,G25563T,C25904T,C26456T,G26589T,C28253T,A28381G,C28887T	11288-11297,22287-22296		9853-10085,20192-20208,21163-21424,22333-22533,23114-23130,28930-28995		ChinaCDC_N_F:C28887T	E:P71L,M:V23L,N:T205I,ORF1a:T265I,ORF1a:A474T,ORF1a:L580F,ORF1a:K1655N,ORF1a:K3353R,ORF1b:P314L,ORF1b:K2310N,ORF3a:Q57H,ORF3a:S171L,ORF9b:D33G,S:L18F,S:D80A,S:D215G,S:L242H,S:K417N,S:E484K,S:N501Y,S:D614G,S:A701V	22	ORF1a:S3675-,ORF1a:G3676-,ORF1a:F3677-,S:A243-,S:L244-,S:H245-	6	29852	89277	38	3000	18.1481	good	790	10	0	good	0	24	-1	0	good	7		0	good	0		97
hCoV-19/SouthAfrica/KRISP-K008293/2021	20H (Beta, V2)	0	good	18	0	216	22	0	1	G174T,C241T,C1059T,C3037T,G5230T,A9274G,A10323G,G13858T,C14408T,C17766T,A21801C,A22206G,G22813T,G23012A,A23063T,A23403G,C23664T,G25563T,C25904T,C26456T,C28253T,C28887T	11288-11297,22287-22296		22339-22524,23099-23130		ChinaCDC_N_F:C28887T	E:P71L,N:T205I,ORF1a:T265I,ORF1a:K1655N,ORF1a:K3353R,ORF1b:D131Y,ORF1b:P314L,ORF3a:Q57H,ORF3a:S171L,S:D80A,S:D215G,S:L242H,S:K417N,S:E484K,S:N501Y,S:D614G,S:A701V	17	ORF1a:S3675-,ORF1a:G3676-,ORF1a:F3677-,S:A243-,S:L244-,S:H245-	6	29852	89293	38	3000	0	good	216	10	0	good	0	24	-3	0	good	5		0	good	0		99
hCoV-19/SouthAfrica/KRISP-K008294/2021	20H (Beta, V2)	0.694444	good	18	0	217	30	0	2	G174T,C241T,C664T,C1059T,C1593T,A2692T,C3037T,A3492G,G5230T,C5497T,A10323G,C12049T,C14408T,C17372T,C21614T,A21801C,A22206G,G22813T,G23012A,A23063T,A23403G,C23664T,C23997T,G25563T,C25904T,C26456T,C26645T,C28253T,C28887T,C29253T	11288-11297,22287-22296		22340-22524,23114-23130,29854-29871		HKU_N_R:C29253T,ChinaCDC_N_F:C28887T	E:P71L,N:T205I,N:S327L,ORF1a:T265I,ORF1a:S443F,ORF1a:N1076S,ORF1a:K1655N,ORF1a:K3353R,ORF1b:P314L,ORF1b:A1302V,ORF3a:Q57H,ORF3a:S171L,S:L18F,S:D80A,S:D215G,S:L242H,S:K417N,S:E484K,S:N501Y,S:D614G,S:A701V,S:P812L	22	ORF1a:S3675-,ORF1a:G3676-,ORF1a:F3677-,S:A243-,S:L244-,S:H245-	6	29901	89510	4	3000	0	good	217	10	0	good	0	24	2	8.33333	good	10		0	good	0		99
hCoV-19/SouthAfrica/KRISP-K008295/2021	20H (Beta, V2)	0	good	18	0	200	28	0	1	G174T,C241T,C664T,C1059T,C1593T,A2692T,C3037T,A3492G,G5230T,C5497T,A10323G,C12049T,C14408T,C17372T,C21614T,A21801C,A22206G,G22813T,G23012A,A23063T,A23403G,C23664T,G25563T,C25904T,C26456T,C26645T,C28253T,C28887T	11288-11297,22287-22296		22339-22524,23114-23129		ChinaCDC_N_F:C28887T	E:P71L,N:T205I,ORF1a:T265I,ORF1a:S443F,ORF1a:N1076S,ORF1a:K1655N,ORF1a:K3353R,ORF1b:P314L,ORF1b:A1302V,ORF3a:Q57H,ORF3a:S171L,S:L18F,S:D80A,S:D215G,S:L242H,S:K417N,S:E484K,S:N501Y,S:D614G,S:A701V	20	ORF1a:S3675-,ORF1a:G3676-,ORF1a:F3677-,S:A243-,S:L244-,S:H245-	6	29855	89278	38	3000	0	good	200	10	0	good	0	24	0	0	good	8		0	good	0		99
hCoV-19/SouthAfrica/KRISP-K008296/2021	20H (Beta, V2)	0	good	18	0	202	27	0	1	G174T,C241T,C1059T,C1593T,A2692T,C3037T,G5230T,C6401T,A10323G,T11522G,C14408T,C21614T,A21801C,A22206G,G22813T,G23012A,A23063T,A23403G,C23664T,G24959T,G25563T,C25904T,C26456T,C26645T,T27546C,C28253T,C28887T	11288-11297,22287-22296		22339-22524,23113-23130		ChinaCDC_N_F:C28887T	E:P71L,N:T205I,ORF1a:T265I,ORF1a:S443F,ORF1a:K1655N,ORF1a:P2046S,ORF1a:K3353R,ORF1a:F3753V,ORF1b:P314L,ORF3a:Q57H,ORF3a:S171L,S:L18F,S:D80A,S:D215G,S:L242H,S:K417N,S:E484K,S:N501Y,S:D614G,S:A701V,S:V1133F	21	ORF1a:S3675-,ORF1a:G3676-,ORF1a:F3677-,S:A243-,S:L244-,S:H245-	6	29852	89273	38	3000	0	good	202	10	0	good	0	24	-1	0	good	7		0	good	0		99
hCoV-19/SouthAfrica/KRISP-K008297/2021	20H (Beta, V2)	55.5382	mediocre	9	0	2309	20	0	0	G174T,C241T,T325C,C1059T,C2997T,C3037T,G3955T,A8658G,A10323G,C14408T,T19911A,A21801C,G22813T,G23012A,A23063T,A23403G,C23664T,G25563T,C25904T,C28253T	11288-11297		2147-2189,2583-2833,4401-4436,4589-4992,9845-10084,19922-20480,21164-21440,22324-22524,23114-23129,28741-28998,29837-29871			ORF1a:T265I,ORF1a:S911F,ORF1a:K1230N,ORF1a:K2798R,ORF1a:K3353R,ORF1b:P314L,ORF3a:Q57H,ORF3a:S171L,S:D80A,S:K417N,S:E484K,S:N501Y,S:D614G,S:A701V	14	ORF1a:S3675-,ORF1a:G3676-,ORF1a:F3677-	3	29902	89482	38	3000	74.4074	mediocre	2309	10	0	good	0	24	1	4.16667	good	9		0	good	0		92
hCoV-19/SouthAfrica/KRISP-K008299/2021	20H (Beta, V2)	6.19479	good	21	0	700	25	2	1	G174T,C241T,C1059T,C3037T,C5100T,G5230T,C8619G,A10323G,C12778T,C14408T,C19524T,A21801C,A22206G,G22813T,G23012A,A23063T,A23403G,C23664T,G25563T,C25904T,C26456T,C28253T,C28887T,C29445T,C29741T	11288-11297,21994-21997,22287-22296		2584-2757,2760,4667-4672,8656-8894,21372-21438,22324-22524,23113-23130	K:22774,K:23068	ChinaCDC_N_F:C28887T	E:P71L,N:T205I,N:T391I,ORF1a:T265I,ORF1a:S1612L,ORF1a:K1655N,ORF1a:A2785G,ORF1a:K3353R,ORF1b:P314L,ORF3a:Q57H,ORF3a:S171L,S:D80A,S:D215G,S:L242H,S:K417N,S:E484K,S:N501Y,S:D614G,S:A701V	19	ORF1a:S3675-,ORF1a:G3676-,ORF1a:F3677-,S:Y144-,S:A243-,S:L244-,S:H245-	7	29845	89247	38	3000	14.8148	good	700	10	20	good	2	24	0	0	good	8		0	good	0		98
hCoV-19/SouthAfrica/KRISP-K008339/2021	20H (Beta, V2)	32.6168	mediocre	18	0	1842	22	0	1	G174T,C241T,C1059T,A2692T,C3037T,G5230T,A10323G,C14408T,C21614T,A21801C,A22206G,G22813T,G23012A,A23063T,A23403G,C23664T,G25563T,G25784T,C25904T,C26456T,C28253T,C28887T	11288-11297,22287-22296		2249-2530,4127-4309,4668-4874,5315-5459,6455-6476,8641-8652,19298-19559,19932-20181,21163-21379,22324-22524,23114-23130,23794-23799,28684,29822-29871		ChinaCDC_N_F:C28887T	E:P71L,N:T205I,ORF1a:T265I,ORF1a:K1655N,ORF1a:K3353R,ORF1b:P314L,ORF3a:Q57H,ORF3a:W131L,ORF3a:S171L,S:L18F,S:D80A,S:D215G,S:L242H,S:K417N,S:E484K,S:N501Y,S:D614G,S:A701V	18	ORF1a:S3675-,ORF1a:G3676-,ORF1a:F3677-,S:A243-,S:L244-,S:H245-	6	29902	89443	38	3000	57.1111	mediocre	1842	10	0	good	0	24	-5	0	good	3		0	good	0		94
hCoV-19/SouthAfrica/KRISP-K008359/2021	20H (Beta, V2)	0	good	18	0	201	25	0	1	G174T,C241T,C1059T,A2692T,C3037T,C5100T,G5230T,G9928T,A10323G,C11455T,C14408T,C19524T,A21801C,A22206G,G22813T,G23012A,A23063T,A23403G,C23664T,C25516T,G25563T,C25904T,C26456T,C28253T,C28887T	11288-11297,22287-22296		22339-22524,23114-23130		ChinaCDC_N_F:C28887T	E:P71L,N:T205I,ORF1a:T265I,ORF1a:S1612L,ORF1a:K1655N,ORF1a:M3221I,ORF1a:K3353R,ORF1b:P314L,ORF3a:P42S,ORF3a:Q57H,ORF3a:S171L,S:D80A,S:D215G,S:L242H,S:K417N,S:E484K,S:N501Y,S:D614G,S:A701V	19	ORF1a:S3675-,ORF1a:G3676-,ORF1a:F3677-,S:A243-,S:L244-,S:H245-	6	29852	89281	38	3000	0	good	201	10	0	good	0	24	-2	0	good	6		0	good	0		99
hCoV-19/SouthAfrica/KRISP-K008361/2021	20H (Beta, V2)	1.0168	good	18	0	335	21	1	1	G174T,C241T,C1059T,A2692T,C3037T,G5230T,A10323G,C14408T,A21801C,A22206G,G22813T,G23012A,A23063T,A23403G,C23664T,G25563T,C25708T,C25904T,C26456T,C28253T,C28887T	11288-11297,22287-22296		4666-4670,20052-20181,22339-22524,23113-23130	K:22774	ChinaCDC_N_F:C28887T	E:P71L,N:T205I,ORF1a:T265I,ORF1a:K1655N,ORF1a:K3353R,ORF1b:P314L,ORF3a:Q57H,ORF3a:L106F,ORF3a:S171L,S:D80A,S:D215G,S:L242H,S:K417N,S:E484K,S:N501Y,S:D614G,S:A701V	17	ORF1a:S3675-,ORF1a:G3676-,ORF1a:F3677-,S:A243-,S:L244-,S:H245-	6	29850	89291	38	3000	1.2963	good	335	10	10	good	1	24	-5	0	good	3		0	good	0		99
hCoV-19/SouthAfrica/KRISP-K008362/2021	20H (Beta, V2)	3.11864	good	18	0	693	21	1	1	G174T,C241T,C1059T,A2692T,C3037T,G5230T,A10323G,C14408T,A21801C,A22206G,G22813T,G23012A,A23063T,A23403G,C23664T,G25563T,C25904T,C26456T,C28253T,C28887T,G29688T	11288-11297,22287-22296		4667-4672,4679-4697,8656-8894,19935-19962,20037-20181,22324-22524,23113-23130,28459-28462,28463-28475,29842-29871	K:22774	ChinaCDC_N_F:C28887T	E:P71L,N:T205I,ORF1a:T265I,ORF1a:K1655N,ORF1a:K3353R,ORF1b:P314L,ORF3a:Q57H,ORF3a:S171L,S:D80A,S:D215G,S:L242H,S:K417N,S:E484K,S:N501Y,S:D614G,S:A701V	16	ORF1a:S3675-,ORF1a:G3676-,ORF1a:F3677-,S:A243-,S:L244-,S:H245-	6	29902	89447	38	3000	14.5556	good	693	10	10	good	1	24	-5	0	good	3		0	good	0		98
hCoV-19/SouthAfrica/KRISP-K008363/2021	20H (Beta, V2)	17.3611	good	9	0	208	34	0	2	G61T,G174T,C241T,C1059T,G1264T,C3037T,G5230T,A5488G,C8660T,C8964T,A10323G,C10376T,G11029T,G11230T,C14408T,C14925T,A16524G,C18129T,C19017T,C19884T,A21801C,G22299T,G22813T,G23012A,A23063T,A23403G,C23664T,G25563T,C25904T,C26456T,C28253T,A28254C,C28887T,C29253T	22287-22296		22334-22524,23112-23130		HKU_N_R:C29253T,ChinaCDC_N_F:C28887T	E:P71L,N:T205I,N:S327L,ORF1a:T265I,ORF1a:K1655N,ORF1a:H2799Y,ORF1a:S2900L,ORF1a:K3353R,ORF1a:P3371S,ORF1a:L3588F,ORF1a:M3655I,ORF1b:P314L,ORF3a:Q57H,ORF3a:S171L,ORF8:I121L,S:D80A,S:L242H,S:R246I,S:K417N,S:E484K,S:N501Y,S:D614G,S:A701V	23	S:A243-,S:L244-,S:H245-	3	29852	89243	49	3000	0	good	208	10	0	good	0	24	10	41.6667	mediocre	18		0	good	0		99
hCoV-19/SouthAfrica/KRISP-K008365/2021	20H (Beta, V2)	0	good	18	0	201	25	0	1	G174T,C241T,C1059T,C2453A,C3037T,C3411T,G5230T,C6968T,T9818C,A10323G,G11944A,C14408T,A21801C,A22206G,G22813T,G23012A,A23063T,A23403G,C23664T,C25413A,G25563T,C25904T,C26456T,C28253T,C28887T	11288-11297,22287-22296		22340-22524,23113-23130		ChinaCDC_N_F:C28887T	E:P71L,N:T205I,ORF1a:T265I,ORF1a:L730I,ORF1a:A1049V,ORF1a:K1655N,ORF1a:K3353R,ORF1b:P314L,ORF3a:Q57H,ORF3a:S171L,S:D80A,S:D215G,S:L242H,S:K417N,S:E484K,S:N501Y,S:D614G,S:A701V	18	ORF1a:S3675-,ORF1a:G3676-,ORF1a:F3677-,S:A243-,S:L244-,S:H245-	6	29852	89281	38	3000	0	good	201	10	0	good	0	24	0	0	good	8		0	good	0		99
hCoV-19/SouthAfrica/KRISP-K008366/2021	19B	1.76869	good	0	0	641	28	0	0	C2485T,A3651G,C4573T,T9148C,C10747T,G11230T,G11266T,G11521T,A14359G,G16117T,C16575T,C17745T,A21801C,G21867T,C22000T,C22033A,G22661T,G23401T,C23604G,T24097C,G25563T,C25904T,G27852T,T28144C,G28167A,G28378C,G28878A,G29742A			4651-4727,4852-4957,8651-8897,19935-19966,20037-20181,22325-22343,23114-23130,25668-25673			N:S202N,ORF1a:Q1129R,ORF1a:M3655I,ORF1a:L3667F,ORF1a:M3752I,ORF1b:I298V,ORF1b:D884Y,ORF3a:Q57H,ORF3a:S171L,ORF7b:E33*,ORF8:L84S,ORF8:E92K,ORF9b:R32P,S:D80A,S:R102I,S:F157L,S:V367F,S:Q613H,S:P681R	19		0	29825	89250	38	3000	12.6296	good	641	10	0	good	0	24	1	4.16667	good	9		0	good	0		98
hCoV-19/SouthAfrica/KRISP-K008367/2021	20H (Beta, V2)	0	good	18	0	207	26	0	1	G174T,C241T,C1059T,C2091T,C2156T,A2692T,C3037T,G5230T,A10323G,G12769T,C14408T,G18972T,C21614T,A21801C,A22206G,G22813T,G23012A,A23063T,A23403G,C23664T,G25563T,C25904T,C26456T,C26645T,C28253T,C28887T	11288-11297,22287-22296		22334-22524,23113-23130		ChinaCDC_N_F:C28887T	E:P71L,N:T205I,ORF1a:T265I,ORF1a:T609I,ORF1a:L631F,ORF1a:K1655N,ORF1a:K3353R,ORF1b:P314L,ORF1b:K1835N,ORF3a:Q57H,ORF3a:S171L,S:L18F,S:D80A,S:D215G,S:L242H,S:K417N,S:E484K,S:N501Y,S:D614G,S:A701V	20	ORF1a:S3675-,ORF1a:G3676-,ORF1a:F3677-,S:A243-,S:L244-,S:H245-	6	29852	89277	38	3000	0	good	207	10	0	good	0	24	-2	0	good	6		0	good	0		99
hCoV-19/SouthAfrica/KRISP-K008369/2021	20H (Beta, V2)	4	good	18	0	206	25	2	1	G174T,C241T,C1059T,C3037T,A4083G,G5230T,A10323G,G14371T,C14408T,C17999T,A21801C,A22206G,G22813T,G23012A,A23063T,A23403G,C23664T,G24000T,A24614C,G25563T,C25904T,C26456T,C28253T,A28254C,C28887T	11288-11297,22287-22296		22334-22524,23114-23130	R:22754,R:22770	ChinaCDC_N_F:C28887T	E:P71L,N:T205I,ORF1a:T265I,ORF1a:D1273G,ORF1a:K1655N,ORF1a:K3353R,ORF1b:A302S,ORF1b:P314L,ORF1b:T1511I,ORF3a:Q57H,ORF3a:S171L,ORF8:I121L,S:D80A,S:D215G,S:L242H,S:K417N,S:E484K,S:N501Y,S:D614G,S:A701V,S:S813I,S:I1018L	22	ORF1a:S3675-,ORF1a:G3676-,ORF1a:F3677-,S:A243-,S:L244-,S:H245-	6	29850	89275	38	3000	0	good	206	10	20	good	2	24	-2	0	good	6		0	good	0		99
hCoV-19/SouthAfrica/KRISP-K008370/2021	20H (Beta, V2)	0.537778	good	18	0	498	23	0	1	G174T,C241T,C1059T,A2692T,C3037T,G5230T,A8052G,A10323G,G10396T,C14408T,C21614T,A21801C,A22206G,G22813T,G23012A,A23063T,A23403G,C23664T,G25563T,C25904T,C26456T,C28253T,C28887T	11288-11297,22287-22296		8675-8894,22330-22524,23114-23130,28459-28528		ChinaCDC_N_F:C28887T	E:P71L,N:T205I,ORF1a:T265I,ORF1a:K1655N,ORF1a:N2596S,ORF1a:K3353R,ORF1b:P314L,ORF3a:Q57H,ORF3a:S171L,S:L18F,S:D80A,S:D215G,S:L242H,S:K417N,S:E484K,S:N501Y,S:D614G,S:A701V	18	ORF1a:S3675-,ORF1a:G3676-,ORF1a:F3677-,S:A243-,S:L244-,S:H245-	6	29840	89253	38	3000	7.33333	good	498	10	0	good	0	24	-6	0	good	2		0	good	0		98
hCoV-19/SouthAfrica/KRISP-K008371/2021	20H (Beta, V2)	1	good	18	0	238	27	1	1	G174T,C241T,C874T,C1059T,A2692T,C3037T,G5230T,T5485C,A8052G,C9165T,A10323G,G10396T,C14408T,C21614T,A21801C,A22206G,G22813T,G23012A,A23063T,A23403G,C23664T,G25563T,C25904T,C26456T,C28253T,A28254C,C28887T	11288-11297,22287-22296		22334-22524,23113-23130,29840-29871	K:22774	ChinaCDC_N_F:C28887T	E:P71L,N:T205I,ORF1a:T265I,ORF1a:K1655N,ORF1a:N2596S,ORF1a:T2967I,ORF1a:K3353R,ORF1b:P314L,ORF3a:Q57H,ORF3a:S171L,ORF8:I121L,S:L18F,S:D80A,S:D215G,S:L242H,S:K417N,S:E484K,S:N501Y,S:D614G,S:A701V	20	ORF1a:S3675-,ORF1a:G3676-,ORF1a:F3677-,S:A243-,S:L244-,S:H245-	6	29902	89423	38	3000	0	good	238	10	10	good	1	24	-2	0	good	6		0	good	0		99
hCoV-19/SouthAfrica/KRISP-K008373/2021	20H (Beta, V2)	0	good	18	0	190	23	0	1	G174T,C241T,T877C,C1059T,A2692T,C3037T,C5100T,G5230T,A10323G,C14408T,A21801C,A22206G,G22813T,G23012A,A23063T,A23403G,C23664T,G25563T,C25904T,C26456T,C26681T,C28253T,C28887T	11288-11297,22287-22296		22339-22524,23125-23130		ChinaCDC_N_F:C28887T	E:P71L,N:T205I,ORF1a:T265I,ORF1a:S1612L,ORF1a:K1655N,ORF1a:K3353R,ORF1b:P314L,ORF3a:Q57H,ORF3a:S171L,S:D80A,S:D215G,S:L242H,S:K417N,S:E484K,S:N501Y,S:D614G,S:A701V	17	ORF1a:S3675-,ORF1a:G3676-,ORF1a:F3677-,S:A243-,S:L244-,S:H245-	6	29850	89283	38	3000	0	good	190	10	0	good	0	24	-4	0	good	4		0	good	0		99
hCoV-19/SouthAfrica/KRISP-K008434/2021	20H (Beta, V2)	4	good	18	0	188	23	2	2	G174T,C241T,C952T,C1059T,A2692T,C3037T,G5230T,C7173T,A10323G,C14408T,C18795T,A21801C,A22206G,G22813T,G23012A,A23063T,A23403G,C23664T,G25563T,C25904T,C26456T,C28253T,C28887T	11288-11297,22287-22296		22340-22524,23126-23130	R:22754,K:22774	HKU_ORF_F:C18795T,ChinaCDC_N_F:C28887T	E:P71L,N:T205I,ORF1a:T265I,ORF1a:K1655N,ORF1a:S2303F,ORF1a:K3353R,ORF1b:P314L,ORF3a:Q57H,ORF3a:S171L,S:D80A,S:D215G,S:L242H,S:K417N,S:E484K,S:N501Y,S:D614G,S:A701V	17	ORF1a:S3675-,ORF1a:G3676-,ORF1a:F3677-,S:A243-,S:L244-,S:H245-	6	29856	89301	38	3000	0	good	188	10	20	good	2	24	-3	0	good	5		0	good	0		99
hCoV-19/SouthAfrica/KRISP-K008436/2021	20H (Beta, V2)	0	good	18	0	196	27	0	2	G174T,C241T,C1059T,A2692T,C3037T,G5230T,T6547C,A10323G,C10626T,C14408T,C21614T,A21801C,A22206G,G22813T,G23012A,A23063T,C23191T,A23403G,C23664T,G25563T,C25904T,C26456T,C28253T,A28254C,C28310T,C28887T,G29260T	11288-11297,22287-22296		22340-22524,23117-23129		ChinaCDC_N_F:C28887T,USCDC_N1_P:C28310T	E:P71L,N:P13S,N:T205I,ORF1a:T265I,ORF1a:K1655N,ORF1a:K3353R,ORF1a:A3454V,ORF1b:P314L,ORF3a:Q57H,ORF3a:S171L,ORF8:I121L,S:L18F,S:D80A,S:D215G,S:L242H,S:K417N,S:E484K,S:N501Y,S:D614G,S:A701V	20	ORF1a:S3675-,ORF1a:G3676-,ORF1a:F3677-,S:A243-,S:L244-,S:H245-	6	29858	89291	38	3000	0	good	196	10	0	good	0	24	-1	0	good	7		0	good	0		99
hCoV-19/SouthAfrica/KRISP-K008437/2021	20H (Beta, V2)	8.52855	good	18	0	765	28	2	1	G174T,C241T,C1059T,G2498A,A2692T,C3037T,G5230T,T6547C,A10323G,C14408T,C16376T,A21801C,A22206G,G22813T,G23012A,A23063T,C23191T,A23403G,C23664T,G25563T,C26456T,C26645T,C28253T,A28254C,G28395T,G28403C,C28887T,G29260T	11288-11297,22287-22296		2585-2597,2825-2835,4666-4672,8651-8706,9860-9874,17753-17974,22330-22524,23126-23154,23838-23846,28756-28857,28967-29006,29794-29871	S:22793,K:23071	ChinaCDC_N_F:C28887T	E:P71L,N:R41L,N:G44R,N:T205I,ORF1a:T265I,ORF1a:E745K,ORF1a:K1655N,ORF1a:K3353R,ORF1b:P314L,ORF1b:P970L,ORF3a:Q57H,ORF8:I121L,ORF9b:G38C,ORF9b:K40N,S:D80A,S:D215G,S:L242H,S:K417N,S:E484K,S:N501Y,S:D614G,S:A701V	22	ORF1a:S3675-,ORF1a:G3676-,ORF1a:F3677-,S:A243-,S:L244-,S:H245-	6	29902	89419	38	3000	17.2222	good	765	10	20	good	2	24	3	12.5	good	11		0	good	0		97
hCoV-19/SouthAfrica/KRISP-K008438/2021	20H (Beta, V2)	8.57269	good	18	0	1043	25	1	1	G174T,C241T,C1059T,C3037T,C5183T,G5230T,C9442T,A10323G,G12769T,C14408T,C14724T,C17999T,A21801C,A22206G,G22813T,G23012A,A23063T,A23403G,C23664T,G25563T,C25904T,C26456T,C28253T,A28254C,C28887T	11288-11297,22287-22296		2583-2619,4666-4735,4918-4947,8651-8656,8662-8894,17753-17976,20019-20181,22325-22524,23114-23130,29030-29079,29288-29291,29294,29852-29871	R:22771	ChinaCDC_N_F:C28887T	E:P71L,N:T205I,ORF1a:T265I,ORF1a:P1640S,ORF1a:K1655N,ORF1a:K3353R,ORF1b:P314L,ORF1b:T1511I,ORF3a:Q57H,ORF3a:S171L,ORF8:I121L,S:D80A,S:D215G,S:L242H,S:K417N,S:E484K,S:N501Y,S:D614G,S:A701V	19	ORF1a:S3675-,ORF1a:G3676-,ORF1a:F3677-,S:A243-,S:L244-,S:H245-	6	29902	89431	38	3000	27.5185	good	1043	10	10	good	1	24	-2	0	good	6		0	good	0		97
hCoV-19/SouthAfrica/KRISP-K008439/2021	20H (Beta, V2)	15.1111	good	18	0	1200	24	2	2	G174T,C241T,C1059T,A2692T,C3037T,G5230T,C6380T,A10323G,C14408T,G18907T,C20451T,C21614T,A21801C,G21824C,A22206G,G22813T,G23012A,A23063T,A23403G,C23664T,G25563T,C26456T,C28253T,C28887T	11288-11297,22287-22296		2585-2617,4931-4947,8651-8894,17753-17976,19925-20187,22315-22524,23099-23129,25669-25672,25818-25911,28667-28732,29854-29878	R:22771,K:22774	HKU_ORF_R:G18907T,ChinaCDC_N_F:C28887T	E:P71L,N:T205I,ORF1a:T265I,ORF1a:K1655N,ORF1a:L2039F,ORF1a:K3353R,ORF1b:P314L,ORF1b:V1814F,ORF3a:Q57H,S:L18F,S:D80A,S:D88H,S:D215G,S:L242H,S:K417N,S:E484K,S:N501Y,S:D614G,S:A701V	19	ORF1a:S3675-,ORF1a:G3676-,ORF1a:F3677-,S:A243-,S:L244-,S:H245-	6	29901	89432	38	3000	33.3333	mediocre	1200	10	20	good	2	24	-2	0	good	6		0	good	0		96
hCoV-19/SouthAfrica/KRISP-K008440/2021	20H (Beta, V2)	0	good	21	0	202	27	0	2	G174T,C241T,C1059T,A2692T,C3037T,G5230T,T6547C,A10323G,C10626T,C14408T,C21614T,A21801C,A22206G,G22813T,G23012A,A23063T,C23191T,A23403G,C23664T,G25563T,C25904T,C26456T,C28253T,A28254C,C28310T,C28887T,G29260T	11288-11297,22287-22296,29852-29855		22339-22524,23113-23130		ChinaCDC_N_F:C28887T,USCDC_N1_P:C28310T	E:P71L,N:P13S,N:T205I,ORF1a:T265I,ORF1a:K1655N,ORF1a:K3353R,ORF1a:A3454V,ORF1b:P314L,ORF3a:Q57H,ORF3a:S171L,ORF8:I121L,S:L18F,S:D80A,S:D215G,S:L242H,S:K417N,S:E484K,S:N501Y,S:D614G,S:A701V	20	ORF1a:S3675-,ORF1a:G3676-,ORF1a:F3677-,S:A243-,S:L244-,S:H245-	6	29856	89269	39	3000	0	good	202	10	0	good	0	24	0	0	good	8		0	good	0		99
hCoV-19/SouthAfrica/KRISP-K008441/2021	20H (Beta, V2)	1.17361	good	18	0	247	28	1	1	G174T,C241T,C1059T,A2692T,C3037T,G3114T,G5230T,A5976G,A10323G,C14408T,C17550T,G20931T,C21614T,A21801C,A22206G,G22813T,G23012A,A23063T,A23403G,C23664T,G25563T,C25904T,C26456T,C26985T,C27143T,C28253T,C28887T,G29810T	11288-11297,22287-22296		8651-8656,22340-22524,23113-23130,29751-29775,29854-29871	K:22774	ChinaCDC_N_F:C28887T	E:P71L,M:H155Y,N:T205I,ORF1a:T265I,ORF1a:G950V,ORF1a:K1655N,ORF1a:N1904S,ORF1a:K3353R,ORF1b:P314L,ORF3a:Q57H,ORF3a:S171L,S:L18F,S:D80A,S:D215G,S:L242H,S:K417N,S:E484K,S:N501Y,S:D614G,S:A701V	20	ORF1a:S3675-,ORF1a:G3676-,ORF1a:F3677-,S:A243-,S:L244-,S:H245-	6	29902	89419	38	3000	0	good	247	10	10	good	1	24	1	4.16667	good	9		0	good	0		99
hCoV-19/SouthAfrica/KRISP-K008442/2021	20H (Beta, V2)	44.9126	mediocre	18	0	2027	24	2	1	G174T,C241T,C1059T,G1685A,C3037T,G5230T,A6866T,A10323G,C14408T,G20397T,C21614T,A21801C,A22206G,G22813T,G23012A,A23063T,A23403G,C23664T,G25563T,C26456T,G26589T,C28253T,C28887T,G28907T	11288-11297,22287-22296		1944-2202,2578-2833,4666-4955,8651-8894,17753-17976,19929-20181,21163-21380,22339-22524,23088-23130,23838-23874,25901-25911,29854-29871	K:22763,K:22774	ChinaCDC_N_F:C28887T	E:P71L,M:V23L,N:T205I,N:G212C,ORF1a:T265I,ORF1a:A474T,ORF1a:K1655N,ORF1a:N2201Y,ORF1a:K3353R,ORF1b:P314L,ORF1b:K2310N,ORF3a:Q57H,S:L18F,S:D80A,S:D215G,S:L242H,S:K417N,S:E484K,S:N501Y,S:D614G,S:A701V	21	ORF1a:S3675-,ORF1a:G3676-,ORF1a:F3677-,S:A243-,S:L244-,S:H245-	6	29902	89435	38	3000	63.963	mediocre	2027	10	20	good	2	24	-1	0	good	7		0	good	0		93
hCoV-19/SouthAfrica/KRISP-K008452/2021	20H (Beta, V2)	0	good	21	0	201	25	0	1	G174T,C241T,T400C,C1059T,A2692T,C3037T,G5230T,A6705G,A6930G,A10323G,C14408T,C21614T,A21801C,A22206G,G22813T,G23012A,A23063T,A23403G,G23663T,C23664T,G25563T,C25904T,C26456T,C28253T,C28887T	11288-11297,21994-21997,22287-22296		22340-22524,23113-23130		ChinaCDC_N_F:C28887T	E:P71L,N:T205I,ORF1a:T265I,ORF1a:K1655N,ORF1a:N2147S,ORF1a:N2222S,ORF1a:K3353R,ORF1b:P314L,ORF3a:Q57H,ORF3a:S171L,S:L18F,S:D80A,S:D215G,S:L242H,S:K417N,S:E484K,S:N501Y,S:D614G,S:A701L	19	ORF1a:S3675-,ORF1a:G3676-,ORF1a:F3677-,S:Y144-,S:A243-,S:L244-,S:H245-	7	29856	89280	38	3000	0	good	201	10	0	good	0	24	-1	0	good	7		0	good	0		99
hCoV-19/SouthAfrica/KRISP-K008455/2021	20H (Beta, V2)	0.191001	good	18	0	418	26	0	1	G174T,C241T,C1059T,C3037T,A4957G,G5230T,C5817T,A10323G,C14408T,C17690T,C17999T,C18246T,A21801C,A22206G,G22813T,G23012A,A23063T,A23403G,C23664T,G24348T,G25563T,C25904T,C26456T,C28253T,A28254C,C28887T	11288-11297,22287-22296		17753-17974,22339-22524,23118-23130		ChinaCDC_N_F:C28887T	E:P71L,N:T205I,ORF1a:T265I,ORF1a:K1655N,ORF1a:A1851V,ORF1a:K3353R,ORF1b:P314L,ORF1b:S1408L,ORF1b:T1511I,ORF3a:Q57H,ORF3a:S171L,ORF8:I121L,S:D80A,S:D215G,S:L242H,S:K417N,S:E484K,S:N501Y,S:D614G,S:A701V,S:S929I	21	ORF1a:S3675-,ORF1a:G3676-,ORF1a:F3677-,S:A243-,S:L244-,S:H245-	6	29852	89277	38	3000	4.37037	good	418	10	0	good	0	24	-1	0	good	7		0	good	0		99
hCoV-19/SouthAfrica/KRISP-K008456/2021	20H (Beta, V2)	4	good	21	0	201	24	2	1	G174T,C241T,T400C,C1059T,A2692T,C3037T,G5230T,A6705G,A6930G,A10323G,C14408T,C21614T,A21801C,A22206G,G22813T,G23012A,A23063T,A23403G,C23664T,G25563T,C25904T,C26456T,C28253T,C28887T	11288-11297,21994-21997,22287-22296		22340-22524,23113-23130	K:22774,K:22777	ChinaCDC_N_F:C28887T	E:P71L,N:T205I,ORF1a:T265I,ORF1a:K1655N,ORF1a:N2147S,ORF1a:N2222S,ORF1a:K3353R,ORF1b:P314L,ORF3a:Q57H,ORF3a:S171L,S:L18F,S:D80A,S:D215G,S:L242H,S:K417N,S:E484K,S:N501Y,S:D614G,S:A701V	19	ORF1a:S3675-,ORF1a:G3676-,ORF1a:F3677-,S:Y144-,S:A243-,S:L244-,S:H245-	7	29852	89272	38	3000	0	good	201	10	20	good	2	24	-2	0	good	6		0	good	0		99
hCoV-19/SouthAfrica/KRISP-K008458/2021	20H (Beta, V2)	4	good	18	0	196	25	2	1	G174T,C241T,C1059T,C1593T,A2692T,C3037T,G5230T,A6378G,A10323G,C14408T,C21614T,A21801C,A22206G,G22813T,G23012A,A23063T,A23403G,C23664T,G25563T,C25904T,C26456T,C26645T,C28253T,C28887T,G29468C	11288-11297,22287-22296		22340-22524,23117-23129	R:22771,K:22774	ChinaCDC_N_F:C28887T	E:P71L,N:T205I,N:D399H,ORF1a:T265I,ORF1a:S443F,ORF1a:K1655N,ORF1a:N2038S,ORF1a:K3353R,ORF1b:P314L,ORF3a:Q57H,ORF3a:S171L,S:L18F,S:D80A,S:D215G,S:L242H,S:K417N,S:E484K,S:N501Y,S:D614G,S:A701V	20	ORF1a:S3675-,ORF1a:G3676-,ORF1a:F3677-,S:A243-,S:L244-,S:H245-	6	29853	89284	38	3000	0	good	196	10	20	good	2	24	-3	0	good	5		0	good	0		99
hCoV-19/SouthAfrica/KRISP-K008462/2021	20H (Beta, V2)	0	good	18	0	200	26	0	1	G174T,C241T,C1059T,C3037T,G5230T,C5979T,A10323G,G10902A,C14408T,C17999T,C18576T,C21191T,A21801C,A22206G,G22813T,G23012A,A23063T,A23403G,C23664T,G25563T,C25904T,C26456T,C28253T,A28254C,C28887T,T29753C	11288-11297,22287-22296		22340-22524,23113-23129		ChinaCDC_N_F:C28887T	E:P71L,N:T205I,ORF1a:T265I,ORF1a:K1655N,ORF1a:S1905F,ORF1a:K3353R,ORF1a:G3546D,ORF1b:P314L,ORF1b:T1511I,ORF1b:A2575V,ORF3a:Q57H,ORF3a:S171L,ORF8:I121L,S:D80A,S:D215G,S:L242H,S:K417N,S:E484K,S:N501Y,S:D614G,S:A701V	21	ORF1a:S3675-,ORF1a:G3676-,ORF1a:F3677-,S:A243-,S:L244-,S:H245-	6	29853	89280	38	3000	0	good	200	10	0	good	0	24	-1	0	good	7		0	good	0		99
hCoV-19/SouthAfrica/KRISP-K008345/2021	20H (Beta, V2)	0	good	18	0	201	24	0	1	G174T,C241T,T877C,C1059T,A2692T,C3037T,C5100T,G5230T,A10323G,C11455T,C14408T,A21801C,A22206G,G22813T,G23012A,A23063T,A23403G,C23664T,G25563T,C25904T,C26456T,C26681T,C28253T,C28887T	11288-11297,22287-22296		22339-22524,23114-23130		ChinaCDC_N_F:C28887T	E:P71L,N:T205I,ORF1a:T265I,ORF1a:S1612L,ORF1a:K1655N,ORF1a:K3353R,ORF1b:P314L,ORF3a:Q57H,ORF3a:S171L,S:D80A,S:D215G,S:L242H,S:K417N,S:E484K,S:N501Y,S:D614G,S:A701V	17	ORF1a:S3675-,ORF1a:G3676-,ORF1a:F3677-,S:A243-,S:L244-,S:H245-	6	29850	89279	38	3000	0	good	201	10	0	good	0	24	-3	0	good	5		0	good	0		99
hCoV-19/SouthAfrica/KRISP-K008331/2021	20H (Beta, V2)	0	good	24	0	248	26	0	1	G174T,C241T,A605G,C1059T,A2692T,C3037T,A4459G,G5230T,A10323G,C14408T,C21614T,A21801C,A22206G,G22813T,G23012A,A23063T,A23403G,C23664T,A25243G,G25563T,C25904T,C26456T,C26645T,T28176C,C28253T,C28887T	519-525,11288-11297,22287-22296		22339-22524,22897-22903,23073-23130		ChinaCDC_N_F:C28887T	E:P71L,N:T205I,ORF1a:M85K,ORF1a:I114V,ORF1a:T265I,ORF1a:I1398M,ORF1a:K1655N,ORF1a:K3353R,ORF1b:P314L,ORF3a:Q57H,ORF3a:S171L,S:L18F,S:D80A,S:D215G,S:L242H,S:K417N,S:E484K,S:N501Y,S:D614G,S:A701V,S:I1227M	21	ORF1a:V86-,ORF1a:E87-,ORF1a:S3675-,ORF1a:G3676-,ORF1a:F3677-,S:A243-,S:L244-,S:H245-	8	29852	89255	38	3000	0	good	248	10	0	good	0	24	-1	0	good	7		0	good	0		99
hCoV-19/SouthAfrica/KRISP-K008337/2021	20H (Beta, V2)	0	good	18	0	202	27	0	1	G174T,C241T,G625T,C1059T,A2692T,T2998C,C3037T,G3403T,C4755T,G5230T,A10323G,C10834T,C14408T,C21614T,A21801C,A22206G,G22813T,G23012A,A23063T,A23403G,C23664T,C24616T,G25563T,C25904T,C26456T,C28253T,C28887T	11288-11297,22287-22296		22339-22524,23113-23130		ChinaCDC_N_F:C28887T	E:P71L,N:T205I,ORF1a:K120N,ORF1a:T265I,ORF1a:P1497L,ORF1a:K1655N,ORF1a:K3353R,ORF1b:P314L,ORF3a:Q57H,ORF3a:S171L,S:L18F,S:D80A,S:D215G,S:L242H,S:K417N,S:E484K,S:N501Y,S:D614G,S:A701V	19	ORF1a:S3675-,ORF1a:G3676-,ORF1a:F3677-,S:A243-,S:L244-,S:H245-	6	29850	89267	38	3000	0	good	202	10	0	good	0	24	0	0	good	8		0	good	0		99
hCoV-19/SouthAfrica/KRISP-K008340/2021	20H (Beta, V2)	6.78041	good	18	0	994	26	0	1	G174T,C241T,C1059T,C2676T,C3037T,C4543T,G5230T,C5392T,A10323G,C13536T,C14408T,T19911A,A21801C,A22206G,G22813T,G23012A,A23063T,A23233G,A23403G,C23664T,G25563T,C25904T,C26456T,C28253T,A28254C,C28887T	11288-11297,22287-22296		2585-2636,4420-4521,4614-4806,4934-4957,8656-8736,19935-20196,21359-21425,22322-22524,23114-23130,28759,28792		ChinaCDC_N_F:C28887T	E:P71L,N:T205I,ORF1a:T265I,ORF1a:P804L,ORF1a:K1655N,ORF1a:K3353R,ORF1b:P314L,ORF3a:Q57H,ORF3a:S171L,ORF8:I121L,S:D80A,S:D215G,S:L242H,S:K417N,S:E484K,S:N501Y,S:D614G,S:A701V	18	ORF1a:S3675-,ORF1a:G3676-,ORF1a:F3677-,S:A243-,S:L244-,S:H245-	6	29837	89232	38	3000	25.7037	good	994	10	0	good	0	24	1	4.16667	good	9		0	good	0		97
hCoV-19/SouthAfrica/KRISP-K008344/2021	20H (Beta, V2)	0.217778	good	18	0	426	24	0	1	G174T,C241T,C1059T,A2692T,C3037T,G5230T,T9421C,A10323G,C14408T,C19263T,C21614T,A21801C,A22206G,G22813T,G23012A,A23063T,A23403G,C23664T,G25563T,C25904T,C26456T,C26645T,C28253T,C28887T	11288-11297,22287-22296		4666-4672,4680-4683,20037-20181,22334-22524,23118-23130,28683-28710,29827-29871		ChinaCDC_N_F:C28887T	E:P71L,N:T205I,ORF1a:T265I,ORF1a:K1655N,ORF1a:K3353R,ORF1b:P314L,ORF3a:Q57H,ORF3a:S171L,S:L18F,S:D80A,S:D215G,S:L242H,S:K417N,S:E484K,S:N501Y,S:D614G,S:A701V	17	ORF1a:S3675-,ORF1a:G3676-,ORF1a:F3677-,S:A243-,S:L244-,S:H245-	6	29902	89435	38	3000	4.66667	good	426	10	0	good	0	24	-4	0	good	4		0	good	0		99
hCoV-19/SouthAfrica/KRISP-K008347/2021	20H (Beta, V2)	0	good	18	0	202	24	0	2	G174T,C241T,C1059T,A2692T,C3037T,G5230T,A10323G,G11693T,C14408T,C21614T,A21801C,A22206G,G22813T,G23012A,A23063T,A23403G,C23664T,G25563T,C25904T,C26456T,C26985T,C28253T,C28887T,G29179T	11288-11297,22287-22296		22339-22524,23113-23130		ChinaCDC_N_F:C28887T,USCDC_N2_F:G29179T	E:P71L,M:H155Y,N:T205I,ORF1a:T265I,ORF1a:K1655N,ORF1a:K3353R,ORF1a:V3810F,ORF1b:P314L,ORF3a:Q57H,ORF3a:S171L,S:L18F,S:D80A,S:D215G,S:L242H,S:K417N,S:E484K,S:N501Y,S:D614G,S:A701V	19	ORF1a:S3675-,ORF1a:G3676-,ORF1a:F3677-,S:A243-,S:L244-,S:H245-	6	29850	89279	38	3000	0	good	202	10	0	good	0	24	-3	0	good	5		0	good	0		99
hCoV-19/SouthAfrica/KRISP-K008350/2021	20H (Beta, V2)	4.34028	good	9	0	202	27	0	1	G174T,C241T,C829T,C1059T,G5230T,A7429G,C8660T,C8964T,A10323G,C10615T,G11230T,C11511T,T12739C,C14408T,C14925T,A21801C,G22299T,G22813T,G23012A,A23063T,A23403G,C23664T,G25563T,C25904T,C26456T,C28253T,C28887T	22287-22296		22339-22524,23113-23130		ChinaCDC_N_F:C28887T	E:P71L,N:T205I,ORF1a:T265I,ORF1a:K1655N,ORF1a:H2799Y,ORF1a:S2900L,ORF1a:K3353R,ORF1a:M3655I,ORF1a:T3749I,ORF1b:P314L,ORF3a:Q57H,ORF3a:S171L,S:D80A,S:L242H,S:R246I,S:K417N,S:E484K,S:N501Y,S:D614G,S:A701V	20	S:A243-,S:L244-,S:H245-	3	29850	89298	38	3000	0	good	202	10	0	good	0	24	5	20.8333	good	13		0	good	0		99
hCoV-19/SouthAfrica/KRISP-K008332/2021	20H (Beta, V2)	94.5161	mediocre	9	0	2911	19	1	0	G174T,C241T,C1059T,C3037T,A10323G,C14408T,T19911A,C21614T,A21801C,A22206G,C22227T,G22813T,G23012A,A23063T,A23403G,C23625T,G25563T,C26456T,C28253T	22287-22296		2578-2838,4426-4672,5299-5409,5415,6168-6475,8657-8898,9855-9919,10044-10049,13380-13609,19935-19951,21162-21427,22319-22524,23121-23130,25668-25686,28459-28463,28465-29300,29775-29871	K:23068		E:P71L,ORF1a:T265I,ORF1a:K3353R,ORF1b:P314L,ORF3a:Q57H,S:L18F,S:D80A,S:D215G,S:A222V,S:L242H,S:K417N,S:E484K,S:N501Y,S:D614G,S:A688V	15	S:A243-,S:L244-,S:H245-	3	29902	89486	38	3000	96.7037	mediocre	2911	10	10	good	1	24	-1	0	good	7		0	good	0		90
hCoV-19/SouthAfrica/KRISP-K008335/2021	20H (Beta, V2)	0	good	18	0	232	27	0	1	G174T,C241T,C1059T,A2692T,C3037T,C5100T,G5230T,A10323G,C10507T,C13620T,C14408T,C16887T,G18651T,C19524T,A21801C,A22206G,G22813T,G23012A,A23063T,A23403G,G23628T,C23664T,G25563T,C25904T,C26456T,C28253T,C28887T	11288-11297,22287-22296		8656-8683,22335-22524,23113-23129		ChinaCDC_N_F:C28887T	E:P71L,N:T205I,ORF1a:T265I,ORF1a:S1612L,ORF1a:K1655N,ORF1a:K3353R,ORF1b:P314L,ORF1b:E1728D,ORF3a:Q57H,ORF3a:S171L,S:D80A,S:D215G,S:L242H,S:K417N,S:E484K,S:N501Y,S:D614G,S:S689I,S:A701V	19	ORF1a:S3675-,ORF1a:G3676-,ORF1a:F3677-,S:A243-,S:L244-,S:H245-	6	29836	89225	38	3000	0	good	232	10	0	good	0	24	0	0	good	8		0	good	0		99
